# Supplementary material for: (4R,5R,6S,7R,8S,9R,10S,13S)-7,8β-Epoxy­momilactone-A
Source: Acta Crystallogr Sect E Struct Rep Online. 2008 Apr 23;64(Pt 5):o892. doi: 10.1107/S1600536808010556 (PMC2961202; doi:10.1107/S1600536808010556)
Supplement: Supplementary file 1 [file e-64-0o892-sup1.cif]

##############################################################################
###                                                                        ###
###        Electronic paper (Acta Crystallographica Section E)             ###
###                                                                        ###
##############################################################################
#                                                                            #
# This CIF contains the data in a paper accepted for publication in Acta     #
# Crystallographica Section E. It conforms to the requirements of Notes      #
# for Authors for Section E, and has been peer reviewed under the auspices   #
# of the IUCr Commission on Journals.                                        #
#                                                                            #
# Full details of the Crystallographic Information File format               #
# are given in the paper "The Crystallographic Information File (CIF):       #
# a New Standard Archive File for Crystallography" by S. R. Hall, F. H.      #
# Allen and I. D. Brown [Acta Cryst. (1991), A47, 655-685].                  #
#                                                                            #
# The current version of the core CIF dictionary is obtainable from          #
# ftp://ftp.iucr.org/pub/cif_core.dic. The current version number is 2.4.    #
#                                                                            #
# Software is freely available for graphical display of the structure(s) in  #
# this CIF.  For information consult the CIF home page http://www.iucr.org/  #
# cif/home.html                                                              #
#                                                                            #
# This file may be used for bona fide research purposes within the           #
# scientific community so long as proper attribution is given to the journal # 
# article from which it was obtained.                                        #
#                                                                            #
##############################################################################
                                             
data_global
_audit_creation_method     ?
_journal_date_recd_electronic     2008-03-05
_journal_date_accepted     2008-04-16
_journal_name_full     'Acta Crystallographica, Section E'
_journal_year     2008
_journal_volume     64
_journal_issue      5
_journal_page_first     o892
_journal_page_last     o892
_journal_paper_category     QO
_journal_coeditor_code     IM2057
_publ_contact_author
;Muhammad Nawaz Tahir
University of Sargodha
Department of Physics
Sargodha
Pakistan
;
_publ_contact_author_email     dmntahir_uos@yahoo.com
_publ_contact_author_fax     '0092 48 32 22 121'
_publ_contact_author_phone     '0092 48 92 30 170'
_publ_section_title
;\
(4<i>R</i>,5<i>R</i>,6<i>S</i>,7<i>R</i>,8<i>S</i>,9<i>R</i>,10<i>S</i>,\
13<i>S</i>)-7,8\b-Epoxymomilactone-A
;
loop_
    _publ_author_name
    _publ_author_address
    'Shabnam Habib, Rana'
;
University College of Pharmacy
University of the Punjab
Lahore 54590
Pakistan
;
    'Muhammad Jamshaid'
;
University College of Pharmacy
University of the Punjab
Lahore 54590
Pakistan
;
    'Tahir, M. Nawaz'
;
University of Sargodha
Department of Physics
Sargodha
Pakistan
;
    'Tahir Javed Khan'
;
University College of Pharmacy
University of the Punjab
Lahore 54590
Pakistan
;
    'Islam Ullah Khan'
;
Government College University
Department of Chemistry
Lahore
Pakistan
;
data_I
_audit_creation_method     SHELXL97
_chemical_name_systematic
;
(4<i>R</i>,5<i>R</i>,6<i>S</i>,7<i>R</i>,8<i>S</i>,9<i>R</i>,10<i>S</i>,\
13<i>S</i>)-7,8\b-Epoxymomilactone-A
;
_chemical_name_common     ?
_chemical_formula_moiety     'C20 H26 O4'
_chemical_formula_sum     'C20 H26 O4'
_chemical_formula_iupac     'C20 H26 O4'
_chemical_formula_weight     330.41
_chemical_melting_point     ?
_symmetry_cell_setting     orthorhombic
_symmetry_space_group_name_H-M     'P 21 21 21'
_symmetry_space_group_name_Hall     'P 2ac 2ab'
loop_
    _symmetry_equiv_pos_as_xyz
    'x, y, z'
    '-x+1/2, -y, z+1/2'
    'x+1/2, -y+1/2, -z'
    '-x, y+1/2, -z+1/2'
_cell_length_a     6.3996(7)
_cell_length_b     13.1759(3)
_cell_length_c     20.8540(10)
_cell_angle_alpha     90.000
_cell_angle_beta     90.00
_cell_angle_gamma     90.00
_cell_volume     1758.4(2)
_cell_formula_units_Z     4
_cell_measurement_reflns_used     1295
_cell_measurement_theta_min     1.59
_cell_measurement_theta_max     28.63
_cell_measurement_temperature     296(2)
_exptl_crystal_description     needle
_exptl_crystal_colour     Colourless
_exptl_crystal_size_max     0.25
_exptl_crystal_size_mid     0.10
_exptl_crystal_size_min     0.09
_exptl_crystal_density_diffrn     1.248
_exptl_crystal_density_meas     ?
_exptl_crystal_density_method     'not measured'
_exptl_crystal_F_000     712
_exptl_absorpt_coefficient_mu     0.086
_exptl_absorpt_correction_type     multi-scan
_exptl_absorpt_process_details     '(SADABS; Bruker, 2005)'
_exptl_absorpt_correction_T_min     0.980
_exptl_absorpt_correction_T_max     0.990
_exptl_special_details
;
;
_diffrn_ambient_temperature     296(2)
_diffrn_radiation_type     MoK\a
_diffrn_radiation_wavelength     0.71073
_diffrn_radiation_source     'fine-focus sealed tube'
_diffrn_radiation_monochromator     graphite
_diffrn_measurement_device_type     'Bruker Kappa APEX2 CCD'
_diffrn_measurement_method     \w
_diffrn_detector_area_resol_mean     7.30
_diffrn_reflns_number     19288
_diffrn_reflns_av_R_equivalents     0.0750
_diffrn_reflns_av_sigmaI/netI     0.0695
_diffrn_reflns_theta_min     2.49
_diffrn_reflns_theta_max     28.85
_diffrn_reflns_theta_full     28.85
_diffrn_measured_fraction_theta_max     0.996
_diffrn_measured_fraction_theta_full     0.996
_diffrn_reflns_limit_h_min     -8
_diffrn_reflns_limit_h_max     8
_diffrn_reflns_limit_k_min     -17
_diffrn_reflns_limit_k_max     14
_diffrn_reflns_limit_l_min     -28
_diffrn_reflns_limit_l_max     28
_diffrn_standards_number     0
_diffrn_standards_interval_count     ?
_diffrn_standards_interval_time     ?
_diffrn_standards_decay_%     ?
_refine_special_details
;
Refinement of <i>F</i>^2^ against ALL reflections. The weighted <i>R</i>-factor
<i>wR</i> and goodness of fit <i>S</i> are based on <i>F</i>^2^, conventional
<i>R</i>-factors <i>R</i> are based on <i>F</i>, with <i>F</i> set to zero for
negative <i>F</i>^2^. The threshold expression of <i>F</i>^2^ >
\s(<i>F</i>^2^) is used only for calculating <i>R</i>-factors(gt) <i>etc</i>.
and is not relevant to the choice of reflections for refinement.
<i>R</i>-factors based on <i>F</i>^2^ are statistically about twice as large
as those based on <i>F</i>, and <i>R</i>- factors based on ALL data will be
even larger. The low data parameter ratio is due to the small size of the
crystal as well as to the absence of heavy atoms.
;
_reflns_number_total     2635
_reflns_number_gt     1202
_reflns_threshold_expression     I>2\s(I)
_refine_ls_structure_factor_coef     Fsqd
_refine_ls_matrix_type     full
_refine_ls_R_factor_all     0.1418
_refine_ls_R_factor_gt     0.0496
_refine_ls_wR_factor_gt     0.0923
_refine_ls_wR_factor_ref     0.1168
_refine_ls_goodness_of_fit_ref     1.030
_refine_ls_restrained_S_all     1.030
_refine_ls_number_reflns     2635
_refine_ls_number_parameters     223
_refine_ls_number_restraints     0
_refine_ls_hydrogen_treatment     mixed
_refine_ls_weighting_scheme     calc
_refine_ls_weighting_details
         'calc w=1/[\s^2^(Fo^2^)+(0.0443P)^2^+0.0772P] where P=(Fo^2^+2Fc^2^)/3'
_atom_sites_solution_hydrogens     geom
_atom_sites_solution_primary     direct
_atom_sites_solution_secondary     difmap
_refine_ls_shift/su_max     0.000
_refine_ls_shift/su_mean     0.000
_refine_diff_density_max     0.137
_refine_diff_density_min     -0.175
loop_
    _atom_type_symbol
    _atom_type_description
    _atom_type_scat_dispersion_real
    _atom_type_scat_dispersion_imag
    _atom_type_scat_source
    'C' 'C' 0.0033 0.0016
                         'International Tables Vol C Tables 4.2.6.8 and 6.1.1.4'
    'H' 'H' 0.0000 0.0000
                         'International Tables Vol C Tables 4.2.6.8 and 6.1.1.4'
    'O' 'O' 0.0106 0.0060
                         'International Tables Vol C Tables 4.2.6.8 and 6.1.1.4'
_computing_data_collection     'APEX2 (Bruker, 2007)'
_computing_cell_refinement     'APEX2 (Bruker, 2007)'
_computing_data_reduction     'SAINT (Bruker, 2007)'
_computing_structure_solution     'SHELXS97 (Sheldrick, 2008)'
_computing_structure_refinement     'SHELXL97 (Sheldrick, 2008)'
_computing_molecular_graphics
                  'ORTEP-3 for Windows (Farrugia, 1997) and PLATON (Spek, 2003)'
_computing_publication_material
;
WinGX (Farrugia, 1999) and PLATON (Spek, 2003)
;
loop_
    _atom_site_type_symbol
    _atom_site_label
    _atom_site_fract_x
    _atom_site_fract_y
    _atom_site_fract_z
    _atom_site_U_iso_or_equiv
    _atom_site_adp_type
    _atom_site_calc_flag
    _atom_site_refinement_flags
    _atom_site_occupancy
    _atom_site_disorder_assembly
    _atom_site_disorder_group
    O O1 0.2901(4) 0.5384(2) 0.77739(11) 0.1276(11) Uani d . 1 . .
    O O2 0.6901(4) 0.54820(17) 0.70678(11) 0.0895(7) Uani d . 1 . .
    O O3 0.6511(3) 0.64702(13) 0.62196(9) 0.0641(5) Uani d . 1 . .
    O O4 0.4101(3) 0.82859(12) 0.50957(8) 0.0624(5) Uani d . 1 . .
    C C1 0.0673(4) 0.7697(2) 0.70647(13) 0.0687(8) Uani d . 1 . .
    H H1A -0.0511 0.7524 0.6796 0.082 Uiso calc R 1 . .
    H H1B 0.0347 0.8324 0.7288 0.082 Uiso calc R 1 . .
    C C2 0.1031(5) 0.6849(2) 0.75567(14) 0.0848(10) Uani d . 1 . .
    H H2A 0.1551 0.7159 0.7947 0.102 Uiso calc R 1 . .
    H H2B -0.0316 0.6551 0.7657 0.102 Uiso calc R 1 . .
    C C3 0.2466(5) 0.6019(3) 0.73828(15) 0.0739(9) Uani d . 1 . .
    C C4 0.3374(5) 0.5948(2) 0.67075(12) 0.0577(7) Uani d . 1 . .
    C C5 0.2923(4) 0.68587(18) 0.62796(11) 0.0499(7) Uani d . 1 . .
    H H5 0.1673 0.6716 0.6024 0.060 Uiso calc R 1 . .
    C C6 0.4805(4) 0.68849(19) 0.58381(11) 0.0553(7) Uani d . 1 . .
    H H6 0.4545 0.6434 0.5473 0.066 Uiso calc R 1 . .
    C C7 0.5436(4) 0.7907(2) 0.55901(11) 0.0535(7) Uani d . 1 . .
    H H7 0.6937 0.8028 0.5537 0.064 Uiso calc R 1 . .
    C C8 0.4140(4) 0.87944(18) 0.57182(11) 0.0462(6) Uani d . 1 . .
    C C9 0.2192(4) 0.86667(18) 0.61280(11) 0.0459(6) Uani d . 1 . .
    H H9 0.1100 0.8397 0.5846 0.055 Uiso calc R 1 . .
    C C10 0.2590(4) 0.78561(18) 0.66466(11) 0.0449(6) Uani d . 1 . .
    C C11 0.1424(5) 0.9704(2) 0.63641(13) 0.0654(8) Uani d . 1 . .
    H H11A 0.0037 0.9639 0.6547 0.078 Uiso calc R 1 . .
    H H11B 0.2354 0.9960 0.6694 0.078 Uiso calc R 1 . .
    C C12 0.1373(5) 1.0436(2) 0.57995(14) 0.0672(8) Uani d . 1 . .
    H H12A 0.0686 1.1058 0.5932 0.081 Uiso calc R 1 . .
    H H12B 0.0551 1.0139 0.5457 0.081 Uiso calc R 1 . .
    C C13 0.3552(5) 1.06931(19) 0.55425(14) 0.0631(8) Uani d . 1 . .
    C C14 0.5096(4) 0.98319(19) 0.57133(14) 0.0608(8) Uani d . 1 . .
    H H14A 0.6235 0.9839 0.5406 0.073 Uiso calc R 1 . .
    H H14B 0.5684 0.9968 0.6133 0.073 Uiso calc R 1 . .
    C C15 0.3421(6) 1.0775(3) 0.48310(17) 0.0956(12) Uani d . 1 . .
    H H15 0.3070 1.0178 0.4619 0.115 Uiso calc R 1 . .
    C C16 0.3716(10) 1.1536(5) 0.4474(3) 0.171(3) Uani d . 1 . .
    C C17 0.4321(6) 1.1672(2) 0.5862(2) 0.1304(16) Uani d . 1 . .
    H H17A 0.4403 1.1573 0.6317 0.196 Uiso calc R 1 . .
    H H17B 0.3363 1.2213 0.5770 0.196 Uiso calc R 1 . .
    H H17C 0.5679 1.1843 0.5699 0.196 Uiso calc R 1 . .
    C C18 0.5739(5) 0.5923(2) 0.67153(14) 0.0635(8) Uani d . 1 . .
    C C19 0.2609(7) 0.4944(2) 0.64183(16) 0.1028(13) Uani d . 1 . .
    H H19A 0.1109 0.4939 0.6409 0.154 Uiso calc R 1 . .
    H H19B 0.3099 0.4389 0.6675 0.154 Uiso calc R 1 . .
    H H19C 0.3139 0.4876 0.5990 0.154 Uiso calc R 1 . .
    C C20 0.4458(4) 0.81615(19) 0.70649(11) 0.0535(7) Uani d . 1 . .
    H H20A 0.5665 0.8259 0.6799 0.080 Uiso calc R 1 . .
    H H20B 0.4735 0.7635 0.7372 0.080 Uiso calc R 1 . .
    H H20C 0.4143 0.8782 0.7286 0.080 Uiso calc R 1 . .
    H H16A 0.378(5) 1.143(2) 0.4045(13) 0.080 Uiso d . 1 . .
    H H16B 0.397(5) 1.214(2) 0.4727(13) 0.080 Uiso d . 1 . .
loop_
    _atom_site_aniso_label
    _atom_site_aniso_U_11
    _atom_site_aniso_U_22
    _atom_site_aniso_U_33
    _atom_site_aniso_U_12
    _atom_site_aniso_U_13
    _atom_site_aniso_U_23
    O1 0.124(2) 0.153(2) 0.1054(19) 0.0407(19) 0.0296(18) 0.0790(18)
    O2 0.0755(17) 0.0982(17) 0.0950(15) 0.0171(13) -0.0114(13) 0.0445(13)
    O3 0.0669(13) 0.0666(12) 0.0588(11) 0.0172(10) 0.0070(11) 0.0134(10)
    O4 0.0828(15) 0.0634(12) 0.0409(10) 0.0064(10) -0.0036(9) 0.0013(9)
    C1 0.0527(19) 0.082(2) 0.0713(19) -0.0007(16) 0.0122(16) 0.0101(18)
    C2 0.072(2) 0.105(3) 0.078(2) -0.011(2) 0.0138(18) 0.028(2)
    C3 0.061(2) 0.084(2) 0.077(2) -0.0048(19) -0.0003(18) 0.0255(19)
    C4 0.063(2) 0.0541(17) 0.0558(18) -0.0116(16) -0.0113(16) 0.0105(14)
    C5 0.0542(18) 0.0468(16) 0.0487(14) -0.0096(13) -0.0153(13) 0.0047(13)
    C6 0.074(2) 0.0522(18) 0.0399(14) 0.0088(15) -0.0037(15) -0.0001(13)
    C7 0.0567(18) 0.0583(18) 0.0455(15) 0.0058(14) 0.0061(14) 0.0049(13)
    C8 0.0454(16) 0.0496(16) 0.0435(14) 0.0008(13) -0.0021(13) -0.0003(12)
    C9 0.0398(16) 0.0517(16) 0.0462(14) 0.0009(12) -0.0024(13) 0.0008(13)
    C10 0.0387(15) 0.0545(17) 0.0415(13) -0.0029(12) -0.0001(13) -0.0006(13)
    C11 0.064(2) 0.0643(18) 0.0679(19) 0.0148(17) 0.0105(16) -0.0003(16)
    C12 0.069(2) 0.0561(18) 0.076(2) 0.0125(16) 0.0017(18) 0.0033(15)
    C13 0.059(2) 0.0462(18) 0.084(2) -0.0008(15) -0.0015(17) 0.0065(16)
    C14 0.0503(18) 0.0530(18) 0.0792(19) -0.0029(14) -0.0015(17) 0.0058(15)
    C15 0.098(3) 0.087(3) 0.102(3) 0.030(2) 0.018(2) 0.046(2)
    C16 0.207(6) 0.156(5) 0.150(5) 0.099(5) 0.068(5) 0.061(4)
    C17 0.125(4) 0.053(2) 0.213(5) -0.012(2) -0.034(3) -0.014(3)
    C18 0.075(2) 0.0528(18) 0.0624(19) 0.0052(17) -0.0019(19) 0.0097(16)
    C19 0.132(3) 0.054(2) 0.123(3) -0.0241(19) -0.047(3) 0.0172(19)
    C20 0.0569(18) 0.0573(17) 0.0462(14) -0.0039(14) -0.0069(13) -0.0065(13)
_geom_special_details
;
All e.s.d.'s (except the e.s.d. in the dihedral angle between two l.s. planes)
are estimated using the full covariance matrix. The cell e.s.d.'s are taken
into account individually in the estimation of e.s.d.'s in distances, angles
and torsion angles; correlations between e.s.d.'s in cell parameters are only
used when they are defined by crystal symmetry. An approximate (isotropic)
treatment of cell e.s.d.'s is used for estimating e.s.d.'s involving l.s.
planes.
;
loop_
    _geom_bond_atom_site_label_1
    _geom_bond_atom_site_label_2
    _geom_bond_site_symmetry_2
    _geom_bond_distance
    _geom_bond_publ_flag
    O1 C3 . 1.201(3) ?
    O2 C18 . 1.196(3) ?
    O3 C18 . 1.354(3) ?
    O3 C6 . 1.457(3) ?
    O4 C7 . 1.429(3) ?
    O4 C8 . 1.461(3) ?
    C1 C10 . 1.519(3) ?
    C1 C2 . 1.534(4) ?
    C1 H1A . 0.9700 ?
    C1 H1B . 0.9700 ?
    C2 C3 . 1.474(4) ?
    C2 H2A . 0.9700 ?
    C2 H2B . 0.9700 ?
    C3 C4 . 1.526(4) ?
    C4 C18 . 1.514(4) ?
    C4 C5 . 1.523(3) ?
    C4 C19 . 1.534(4) ?
    C5 C6 . 1.516(4) ?
    C5 C10 . 1.536(3) ?
    C5 H5 . 0.9800 ?
    C6 C7 . 1.499(3) ?
    C6 H6 . 0.9800 ?
    C7 C8 . 1.458(3) ?
    C7 H7 . 0.9800 ?
    C8 C14 . 1.498(3) ?
    C8 C9 . 1.521(3) ?
    C9 C11 . 1.533(3) ?
    C9 C10 . 1.541(3) ?
    C9 H9 . 0.9800 ?
    C10 C20 . 1.534(3) ?
    C11 C12 . 1.523(3) ?
    C11 H11A . 0.9700 ?
    C11 H11B . 0.9700 ?
    C12 C13 . 1.532(4) ?
    C12 H12A . 0.9700 ?
    C12 H12B . 0.9700 ?
    C13 C15 . 1.490(4) ?
    C13 C17 . 1.533(4) ?
    C13 C14 . 1.546(4) ?
    C14 H14A . 0.9700 ?
    C14 H14B . 0.9700 ?
    C15 C16 . 1.263(6) ?
    C15 H15 . 0.9300 ?
    C16 H16A . 0.91(2) ?
    C16 H16B . 0.97(2) ?
    C17 H17A . 0.9600 ?
    C17 H17B . 0.9600 ?
    C17 H17C . 0.9600 ?
    C19 H19A . 0.9600 ?
    C19 H19B . 0.9600 ?
    C19 H19C . 0.9600 ?
    C20 H20A . 0.9600 ?
    C20 H20B . 0.9600 ?
    C20 H20C . 0.9600 ?
loop_
    _geom_angle_atom_site_label_1
    _geom_angle_atom_site_label_2
    _geom_angle_atom_site_label_3
    _geom_angle_site_symmetry_1
    _geom_angle_site_symmetry_3
    _geom_angle
    _geom_angle_publ_flag
    C18 O3 C6 . . 110.1(2) ?
    C7 O4 C8 . . 60.57(15) ?
    C10 C1 C2 . . 111.3(2) ?
    C10 C1 H1A . . 109.4 ?
    C2 C1 H1A . . 109.4 ?
    C10 C1 H1B . . 109.4 ?
    C2 C1 H1B . . 109.4 ?
    H1A C1 H1B . . 108.0 ?
    C3 C2 C1 . . 118.0(3) ?
    C3 C2 H2A . . 107.8 ?
    C1 C2 H2A . . 107.8 ?
    C3 C2 H2B . . 107.8 ?
    C1 C2 H2B . . 107.8 ?
    H2A C2 H2B . . 107.1 ?
    O1 C3 C2 . . 119.6(3) ?
    O1 C3 C4 . . 119.7(3) ?
    C2 C3 C4 . . 120.6(3) ?
    C18 C4 C5 . . 102.3(2) ?
    C18 C4 C3 . . 111.8(2) ?
    C5 C4 C3 . . 114.9(2) ?
    C18 C4 C19 . . 107.7(3) ?
    C5 C4 C19 . . 112.9(2) ?
    C3 C4 C19 . . 107.1(3) ?
    C6 C5 C4 . . 102.9(2) ?
    C6 C5 C10 . . 113.2(2) ?
    C4 C5 C10 . . 114.10(19) ?
    C6 C5 H5 . . 108.8 ?
    C4 C5 H5 . . 108.8 ?
    C10 C5 H5 . . 108.8 ?
    O3 C6 C7 . . 108.9(2) ?
    O3 C6 C5 . . 104.77(18) ?
    C7 C6 C5 . . 116.4(2) ?
    O3 C6 H6 . . 108.9 ?
    C7 C6 H6 . . 108.9 ?
    C5 C6 H6 . . 108.9 ?
    O4 C7 C8 . . 60.81(15) ?
    O4 C7 C6 . . 113.7(2) ?
    C8 C7 C6 . . 120.3(2) ?
    O4 C7 H7 . . 116.7 ?
    C8 C7 H7 . . 116.7 ?
    C6 C7 H7 . . 116.7 ?
    C7 C8 O4 . . 58.63(14) ?
    C7 C8 C14 . . 119.9(2) ?
    O4 C8 C14 . . 114.8(2) ?
    C7 C8 C9 . . 118.7(2) ?
    O4 C8 C9 . . 115.74(19) ?
    C14 C8 C9 . . 116.1(2) ?
    C8 C9 C11 . . 110.2(2) ?
    C8 C9 C10 . . 109.59(19) ?
    C11 C9 C10 . . 116.4(2) ?
    C8 C9 H9 . . 106.7 ?
    C11 C9 H9 . . 106.7 ?
    C10 C9 H9 . . 106.7 ?
    C1 C10 C20 . . 109.82(19) ?
    C1 C10 C5 . . 106.3(2) ?
    C20 C10 C5 . . 113.6(2) ?
    C1 C10 C9 . . 111.4(2) ?
    C20 C10 C9 . . 110.3(2) ?
    C5 C10 C9 . . 105.44(18) ?
    C12 C11 C9 . . 108.9(2) ?
    C12 C11 H11A . . 109.9 ?
    C9 C11 H11A . . 109.9 ?
    C12 C11 H11B . . 109.9 ?
    C9 C11 H11B . . 109.9 ?
    H11A C11 H11B . . 108.3 ?
    C11 C12 C13 . . 113.0(2) ?
    C11 C12 H12A . . 109.0 ?
    C13 C12 H12A . . 109.0 ?
    C11 C12 H12B . . 109.0 ?
    C13 C12 H12B . . 109.0 ?
    H12A C12 H12B . . 107.8 ?
    C15 C13 C12 . . 108.3(3) ?
    C15 C13 C17 . . 112.9(3) ?
    C12 C13 C17 . . 109.0(3) ?
    C15 C13 C14 . . 108.6(2) ?
    C12 C13 C14 . . 109.8(2) ?
    C17 C13 C14 . . 108.2(3) ?
    C8 C14 C13 . . 114.2(2) ?
    C8 C14 H14A . . 108.7 ?
    C13 C14 H14A . . 108.7 ?
    C8 C14 H14B . . 108.7 ?
    C13 C14 H14B . . 108.7 ?
    H14A C14 H14B . . 107.6 ?
    C16 C15 C13 . . 129.5(5) ?
    C16 C15 H15 . . 115.2 ?
    C13 C15 H15 . . 115.2 ?
    C15 C16 H16A . . 118(2) ?
    C15 C16 H16B . . 111(2) ?
    H16A C16 H16B . . 131(3) ?
    C13 C17 H17A . . 109.5 ?
    C13 C17 H17B . . 109.5 ?
    H17A C17 H17B . . 109.5 ?
    C13 C17 H17C . . 109.5 ?
    H17A C17 H17C . . 109.5 ?
    H17B C17 H17C . . 109.5 ?
    O2 C18 O3 . . 120.1(3) ?
    O2 C18 C4 . . 129.7(3) ?
    O3 C18 C4 . . 110.2(3) ?
    C4 C19 H19A . . 109.5 ?
    C4 C19 H19B . . 109.5 ?
    H19A C19 H19B . . 109.5 ?
    C4 C19 H19C . . 109.5 ?
    H19A C19 H19C . . 109.5 ?
    H19B C19 H19C . . 109.5 ?
    C10 C20 H20A . . 109.5 ?
    C10 C20 H20B . . 109.5 ?
    H20A C20 H20B . . 109.5 ?
    C10 C20 H20C . . 109.5 ?
    H20A C20 H20C . . 109.5 ?
    H20B C20 H20C . . 109.5 ?
loop_
    _geom_torsion_atom_site_label_1
    _geom_torsion_atom_site_label_2
    _geom_torsion_atom_site_label_3
    _geom_torsion_atom_site_label_4
    _geom_torsion_site_symmetry_1
    _geom_torsion_site_symmetry_2
    _geom_torsion_site_symmetry_3
    _geom_torsion_site_symmetry_4
    _geom_torsion
    _geom_torsion_publ_flag
    C10 C1 C2 C3 . . . . -30.0(4) ?
    C1 C2 C3 O1 . . . . 174.5(3) ?
    C1 C2 C3 C4 . . . . -6.6(4) ?
    O1 C3 C4 C18 . . . . -57.0(4) ?
    C2 C3 C4 C18 . . . . 124.1(3) ?
    O1 C3 C4 C5 . . . . -173.1(3) ?
    C2 C3 C4 C5 . . . . 8.0(4) ?
    O1 C3 C4 C19 . . . . 60.7(4) ?
    C2 C3 C4 C19 . . . . -118.2(3) ?
    C18 C4 C5 C6 . . . . 28.8(2) ?
    C3 C4 C5 C6 . . . . 150.2(2) ?
    C19 C4 C5 C6 . . . . -86.7(3) ?
    C18 C4 C5 C10 . . . . -94.2(3) ?
    C3 C4 C5 C10 . . . . 27.2(3) ?
    C19 C4 C5 C10 . . . . 150.3(3) ?
    C18 O3 C6 C7 . . . . 145.2(2) ?
    C18 O3 C6 C5 . . . . 20.1(3) ?
    C4 C5 C6 O3 . . . . -30.2(2) ?
    C10 C5 C6 O3 . . . . 93.4(2) ?
    C4 C5 C6 C7 . . . . -150.5(2) ?
    C10 C5 C6 C7 . . . . -26.9(3) ?
    C8 O4 C7 C6 . . . . 112.7(2) ?
    O3 C6 C7 O4 . . . . 166.57(18) ?
    C5 C6 C7 O4 . . . . -75.4(3) ?
    O3 C6 C7 C8 . . . . -124.6(2) ?
    C5 C6 C7 C8 . . . . -6.5(3) ?
    C6 C7 C8 O4 . . . . -101.9(3) ?
    O4 C7 C8 C14 . . . . -102.5(3) ?
    C6 C7 C8 C14 . . . . 155.6(2) ?
    O4 C7 C8 C9 . . . . 104.2(2) ?
    C6 C7 C8 C9 . . . . 2.3(3) ?
    C7 O4 C8 C14 . . . . 111.2(2) ?
    C7 O4 C8 C9 . . . . -109.3(2) ?
    C7 C8 C9 C11 . . . . 163.7(2) ?
    O4 C8 C9 C11 . . . . -129.6(2) ?
    C14 C8 C9 C11 . . . . 9.4(3) ?
    C7 C8 C9 C10 . . . . 34.3(3) ?
    O4 C8 C9 C10 . . . . 101.1(2) ?
    C14 C8 C9 C10 . . . . -119.9(2) ?
    C2 C1 C10 C20 . . . . -60.7(3) ?
    C2 C1 C10 C5 . . . . 62.5(3) ?
    C2 C1 C10 C9 . . . . 176.9(2) ?
    C6 C5 C10 C1 . . . . -179.6(2) ?
    C4 C5 C10 C1 . . . . -62.4(3) ?
    C6 C5 C10 C20 . . . . -58.8(3) ?
    C4 C5 C10 C20 . . . . 58.5(3) ?
    C6 C5 C10 C9 . . . . 62.1(3) ?
    C4 C5 C10 C9 . . . . 179.3(2) ?
    C8 C9 C10 C1 . . . . -179.5(2) ?
    C11 C9 C10 C1 . . . . 54.6(3) ?
    C8 C9 C10 C20 . . . . 58.3(2) ?
    C11 C9 C10 C20 . . . . -67.5(3) ?
    C8 C9 C10 C5 . . . . -64.7(2) ?
    C11 C9 C10 C5 . . . . 169.5(2) ?
    C8 C9 C11 C12 . . . . 47.6(3) ?
    C10 C9 C11 C12 . . . . 173.2(2) ?
    C9 C11 C12 C13 . . . . -67.5(3) ?
    C11 C12 C13 C15 . . . . 142.6(3) ?
    C11 C12 C13 C17 . . . . -94.1(3) ?
    C11 C12 C13 C14 . . . . 24.2(3) ?
    C7 C8 C14 C13 . . . . 153.1(2) ?
    O4 C8 C14 C13 . . . . 86.4(3) ?
    C9 C8 C14 C13 . . . . -52.9(3) ?
    C15 C13 C14 C8 . . . . -84.6(3) ?
    C12 C13 C14 C8 . . . . 33.6(3) ?
    C17 C13 C14 C8 . . . . 152.5(3) ?
    C12 C13 C15 C16 . . . . 115.8(5) ?
    C17 C13 C15 C16 . . . . -5.0(6) ?
    C14 C13 C15 C16 . . . . -125.0(5) ?
    C6 O3 C18 O2 . . . . 176.6(3) ?
    C6 O3 C18 C4 . . . . -1.0(3) ?
    C5 C4 C18 O2 . . . . 164.5(3) ?
    C3 C4 C18 O2 . . . . 41.0(4) ?
    C19 C4 C18 O2 . . . . -76.3(4) ?
    C5 C4 C18 O3 . . . . -18.1(3) ?
    C3 C4 C18 O3 . . . . -141.6(2) ?
    C19 C4 C18 O3 . . . . 101.0(3) ?
loop_
    _geom_hbond_atom_site_label_D
    _geom_hbond_atom_site_label_H
    _geom_hbond_atom_site_label_A
    _geom_hbond_site_symmetry_A
    _geom_hbond_distance_DH
    _geom_hbond_distance_HA
    _geom_hbond_distance_DA
    _geom_hbond_angle_DHA
    _geom_hbond_publ_flag
    C2 H2B O2 1_455 0.97 2.58 3.356(5) 137 yes
    C7 H7 O4 3_566 0.98 2.58 3.164(4) 118 yes
    C11 H11A O1 4_556 0.97 2.55 3.420(5) 149 yes
    C14 H14B O1 4_656 0.97 2.52 3.486(5) 178 yes
