# Supplementary material for: (4R,5R,6S,7R,8S,9R,10S,13S)-7,8β-Epoxy­momilactone-A
Source: Acta Crystallogr Sect E Struct Rep Online. 2008 Apr 23;64(Pt 5):o892. doi: 10.1107/S1600536808010556 (PMC2961202; doi:10.1107/S1600536808010556)
Supplement: Supplementary file 2 [file e-64-0o892-Isup2.hkl]

#
# h,k,l, Fc-squared, Fo-squared, sigma(Fo-squared) and status flag
#
data_I
_shelx_title ' nat2_0m in P212121'
_shelx_refln_list_code          4
_shelx_F_calc_maximum      103.95
_exptl_crystal_F_000       712.00
_reflns_d_resolution_high  0.7365
 
loop_
 _symmetry_equiv_pos_as_xyz
 'x, y, z'
 '-x+1/2, -y, z+1/2'
 'x+1/2, -y+1/2, -z'
 '-x, y+1/2, -z+1/2'
 
_cell_length_a     6.3996
_cell_length_b    13.1759
_cell_length_c    20.8543
_cell_angle_alpha  90.000
_cell_angle_beta   90.000
_cell_angle_gamma  90.000
 
_shelx_F_squared_multiplier     1.000
 
loop_
 _refln_index_h
 _refln_index_k
 _refln_index_l
 _refln_F_squared_calc
 _refln_F_squared_meas
 _refln_F_squared_sigma
 _refln_observed_status
   2   0   0      353.20      377.58     23.07 o
   4   0   0       30.01       31.44     14.32 o
   6   0   0       24.78       72.91     23.89 o
   8   0   0        0.32      -19.43     23.56 o
   1   1   0     3719.61     3822.67     54.34 o
   2   1   0     1961.60     1869.51     51.28 o
   3   1   0     2435.11     2435.29     68.32 o
   4   1   0        9.93       16.38      8.43 o
   5   1   0      151.43      152.73     17.28 o
   6   1   0        4.02        2.45     13.33 o
   7   1   0        0.70        2.24     19.00 o
   8   1   0        1.57        0.07      6.39 o
   0   2   0      198.72      245.53     10.95 o
   1   2   0     1759.49     1692.74     16.27 o
   2   2   0     4232.22     4032.96     57.59 o
   3   2   0     2317.08     2408.49     45.13 o
   4   2   0       54.29       50.44      4.55 o
   5   2   0      312.88      267.82     19.97 o
   6   2   0      163.51      163.09     16.92 o
   7   2   0        6.74       14.25      6.39 o
   8   2   0        7.01       10.54     10.02 o
   1   3   0     1948.15     2047.60     19.72 o
   2   3   0      212.78      203.13      4.77 o
   3   3   0      253.01      241.06      7.78 o
   4   3   0      313.98      303.22      9.16 o
   5   3   0      182.92      184.01      9.69 o
   6   3   0        3.52       12.93      6.57 o
   7   3   0       11.26        5.19      7.02 o
   8   3   0        0.40        3.52     10.65 o
   0   4   0      183.97      207.67      6.87 o
   1   4   0      977.21      920.68     10.96 o
   2   4   0        4.26        3.06      2.09 o
   3   4   0      552.55      537.04     10.30 o
   4   4   0      335.67      360.72     11.40 o
   5   4   0       31.14       16.80      6.66 o
   6   4   0       13.15        6.67      6.94 o
   7   4   0        0.73       17.13     10.44 o
   8   4   0        2.17      -15.87     21.54 o
   1   5   0      262.69      267.36      5.67 o
   2   5   0      110.76      129.65      4.93 o
   3   5   0       36.14       37.28      4.09 o
   4   5   0      141.23      137.83      5.90 o
   5   5   0        3.02        3.41      3.77 o
   6   5   0       12.54       18.07     10.17 o
   7   5   0        2.71       -1.89     10.55 o
   8   5   0        0.95        8.60     25.67 o
   0   6   0     2991.08     2994.73     55.52 o
   1   6   0       76.63       83.69      3.56 o
   2   6   0      266.53      274.22      6.96 o
   3   6   0       12.79       12.23      3.21 o
   4   6   0       18.90       14.15      4.36 o
   5   6   0        0.01       -3.77      4.98 o
   6   6   0        0.50        2.15     11.96 o
   7   6   0        0.80        0.54     14.71 o
   8   6   0        0.00       11.76      8.92 o
   1   7   0        1.14        0.67      2.38 o
   2   7   0       19.16       24.27      3.51 o
   3   7   0       88.20       99.99      4.76 o
   4   7   0       35.54       32.55      6.59 o
   5   7   0        5.34        4.07      6.80 o
   6   7   0       16.98       16.35      7.23 o
   7   7   0        1.00       -4.48      9.05 o
   0   8   0      592.63      539.07     33.09 o
   1   8   0       23.46       22.56      3.05 o
   2   8   0       40.52       44.37      4.43 o
   3   8   0       43.98       42.58      4.32 o
   4   8   0       33.27       35.66      7.98 o
   5   8   0       26.40       39.75      8.66 o
   6   8   0        8.43       -2.77      9.87 o
   7   8   0        1.69       15.35     27.37 o
   1   9   0      298.38      269.92      7.09 o
   2   9   0       49.61       64.80      8.26 o
   3   9   0       16.87       19.92      5.10 o
   4   9   0       94.51       73.50     19.97 o
   5   9   0       20.40       19.44      9.99 o
   6   9   0       17.63       30.60     22.14 o
   7   9   0        6.92       18.10     12.26 o
   0  10   0       81.93       90.64      9.65 o
   1  10   0      102.73      109.23      5.74 o
   2  10   0       18.25       17.75      4.66 o
   3  10   0        1.53        6.43      7.27 o
   4  10   0      131.83      142.10     19.58 o
   5  10   0       11.43       17.85     11.64 o
   6  10   0       14.01       38.63     13.33 o
   7  10   0        1.55      -12.03     15.30 o
   1  11   0      446.99      464.89     12.74 o
   2  11   0       34.25       26.01      5.42 o
   3  11   0       92.67       89.39     10.23 o
   4  11   0        6.24        9.05      6.88 o
   5  11   0        3.05       16.35     11.68 o
   6  11   0        1.10        7.36     13.40 o
   0  12   0        8.84       12.24     10.00 o
   1  12   0       55.42       39.27      7.32 o
   2  12   0       17.82       25.02      8.83 o
   3  12   0        1.16       -7.08     11.51 o
   4  12   0        8.03        4.35      7.23 o
   5  12   0        2.95       -1.76     15.20 o
   6  12   0        3.42      -16.18     16.18 o
   1  13   0       12.43        4.52      8.68 o
   2  13   0        9.11       -0.26      7.60 o
   3  13   0        1.18       -6.57      8.66 o
   4  13   0        5.49       29.88      9.68 o
   5  13   0        0.12        8.85     14.10 o
   0  14   0        7.62       -7.45     10.27 o
   1  14   0       18.72       23.21     10.06 o
   2  14   0       24.08       20.86     13.62 o
   3  14   0        5.23       -6.43      9.86 o
   4  14   0        7.11       11.20      9.98 o
   5  14   0       22.02       13.03     15.85 o
   1  15   0        0.32       -6.07      9.64 o
   2  15   0       60.74       48.28     14.90 o
   3  15   0       22.08       25.56     14.27 o
   4  15   0        1.67        7.32     11.56 o
   0  16   0        0.99        5.46     18.89 o
   1  16   0        0.20       17.68     13.71 o
   2  16   0        0.42       14.24     13.44 o
   3  16   0       11.88        2.05     14.05 o
   1  17   0        0.61       -2.95     13.88 o
   2  17   0        1.90      -13.76     19.07 o
   1   0   1     4216.29     3902.41     94.72 o
   2   0   1      765.42      719.35     35.52 o
   3   0   1      212.92      254.39     15.15 o
   4   0   1       45.88       42.47     10.23 o
   5   0   1      199.73      195.53     20.17 o
   6   0   1        3.35       -1.70     31.38 o
   7   0   1        1.10        7.12     14.81 o
   8   0   1        3.69       21.18     18.05 o
   1   1   1     5885.48     5558.67     45.19 o
   2   1   1      103.92       92.45      6.09 o
   3   1   1      280.29      266.98     11.06 o
   4   1   1      214.45      236.57     12.31 o
   5   1   1      225.39      227.75     13.89 o
   6   1   1       24.76        7.62      9.15 o
   7   1   1       10.40       18.24     10.39 o
   8   1   1        1.96        8.94      5.45 o
   0   2   1     6042.38     5709.05     59.02 o
   1   2   1      160.89      168.92      2.22 o
   2   2   1     1430.30     1350.59     16.41 o
   3   2   1      116.33      105.49      5.10 o
   4   2   1       82.73       77.64      3.65 o
   5   2   1       39.50       40.29      3.68 o
   6   2   1       26.93       19.66      5.66 o
   7   2   1       22.44       22.69      4.68 o
   8   2   1        1.47        1.76      7.18 o
   0   3   1      906.97      898.13     10.91 o
   1   3   1     1118.13     1095.35      7.85 o
   2   3   1     1019.04     1010.56     10.15 o
   3   3   1      318.43      340.95      6.58 o
   4   3   1       57.49       63.63      3.55 o
   5   3   1      286.75      294.61      8.52 o
   6   3   1       37.45       33.48      5.38 o
   7   3   1        5.25        4.26      5.74 o
   8   3   1        1.57       -7.09      9.54 o
   0   4   1     2426.63     2258.55     26.32 o
   1   4   1     1204.55     1168.13      9.46 o
   2   4   1     1239.27     1246.55     11.25 o
   3   4   1       60.71       62.33      2.64 o
   4   4   1      213.72      205.59      6.12 o
   5   4   1      227.23      239.34      8.88 o
   6   4   1       19.99       29.52      5.36 o
   7   4   1        5.74       -1.47      6.86 o
   8   4   1        3.36        0.53     10.37 o
   0   5   1     1964.61     1855.43     22.65 o
   1   5   1      379.70      418.42      5.22 o
   2   5   1      282.98      288.54      4.67 o
   3   5   1      178.26      175.11      4.18 o
   4   5   1      157.59      151.09      4.31 o
   5   5   1        3.31        0.78      2.96 o
   6   5   1        2.05       -3.93      6.70 o
   7   5   1        2.36       11.38      9.62 o
   8   5   1        0.32        6.18     13.96 o
   0   6   1        1.59       -2.66      2.66 o
   1   6   1      309.45      295.44      4.33 o
   2   6   1      213.20      205.93      4.40 o
   3   6   1      252.13      265.60      4.98 o
   4   6   1      221.86      213.96      5.43 o
   5   6   1        9.31        0.76      4.03 o
   6   6   1       19.11       15.16      6.01 o
   7   6   1        2.60       -4.06      4.06 o
   8   6   1        4.77       -1.53      6.48 o
   0   7   1      111.35      120.14      4.84 o
   1   7   1       46.48       47.47      2.26 o
   2   7   1       49.48       46.59      3.49 o
   3   7   1      257.48      279.51      5.18 o
   4   7   1       32.85       37.56      4.34 o
   5   7   1       12.42        7.14      4.67 o
   6   7   1       22.24       29.43      6.18 o
   7   7   1        0.09       -2.26      6.77 o
   0   8   1       15.12       10.08      3.92 o
   1   8   1      212.31      219.22      4.42 o
   2   8   1      179.27      197.29      4.92 o
   3   8   1        5.12        5.99      2.61 o
   4   8   1        8.06       10.93      5.03 o
   5   8   1       73.70       82.80      7.76 o
   6   8   1        3.56        8.16      6.90 o
   7   8   1       14.40       27.17      8.47 o
   0   9   1        8.77        4.23      4.05 o
   1   9   1       56.35       61.53      2.82 o
   2   9   1       44.06       41.06      3.29 o
   3   9   1       10.78        9.83      3.35 o
   4   9   1       25.60       30.91      7.23 o
   5   9   1       10.40       17.59      7.31 o
   6   9   1        6.71       11.93      8.00 o
   7   9   1        0.51        5.06      7.97 o
   0  10   1      471.29      439.51     12.96 o
   1  10   1      292.43      262.07      6.60 o
   2  10   1       33.15       26.28      3.34 o
   3  10   1       18.58       19.37      5.05 o
   4  10   1       46.89       55.44      6.11 o
   5  10   1        4.36        8.36      7.62 o
   6  10   1        1.14       15.47      8.44 o
   7  10   1        1.64       -8.22      8.89 o
   0  11   1      289.61      284.74     10.00 o
   1  11   1      145.16      135.51      6.14 o
   2  11   1       20.89       19.61      3.66 o
   3  11   1       30.46       26.78      5.62 o
   4  11   1       55.68       50.66      5.66 o
   5  11   1        7.11       24.02      8.88 o
   6  11   1        1.01        8.14     11.17 o
   0  12   1       14.86        8.46      6.48 o
   1  12   1       17.20       18.86      4.78 o
   2  12   1      113.77      114.62      8.03 o
   3  12   1       13.57       13.75      6.22 o
   4  12   1        8.79       -0.53      5.49 o
   5  12   1        6.21       -2.16      8.52 o
   6  12   1        6.23       -4.92     12.40 o
   0  13   1        6.86        0.08      7.23 o
   1  13   1       19.01       18.42      6.91 o
   2  13   1        4.48        8.01      5.53 o
   3  13   1        7.53        8.53      6.76 o
   4  13   1       16.41       17.36      6.62 o
   5  13   1       13.68       14.45     14.22 o
   0  14   1        0.84       -7.46      7.69 o
   1  14   1        1.89       -1.81      6.32 o
   2  14   1        2.16       -6.40      6.40 o
   3  14   1        1.31        0.93      7.05 o
   4  14   1        6.43       11.61      7.19 o
   5  14   1        2.33        6.56     11.06 o
   0  15   1        0.03        1.46     13.15 o
   1  15   1        2.28       -3.89      6.90 o
   2  15   1        2.27        3.31      7.89 o
   3  15   1       12.73        9.30      9.46 o
   4  15   1        0.60       -2.48      8.22 o
   0  16   1        6.76       12.41     14.22 o
   1  16   1        1.18        4.53      9.18 o
   2  16   1       17.87       26.28      9.96 o
   3  16   1        5.17        8.90      9.87 o
   0  17   1        3.43       -0.35     14.44 o
   1  17   1        4.86        0.38      9.74 o
   2  17   1        3.39       25.35     14.90 o
   1   0   2     9289.56     8414.25    144.01 o
   2   0   2     3316.52     3034.20     78.95 o
   3   0   2       66.48       83.07     15.75 o
   4   0   2      347.95      356.46     20.85 o
   5   0   2       71.08       64.92     14.91 o
   6   0   2       54.35       72.44     15.80 o
   7   0   2       17.35       11.80     15.01 o
   8   0   2        2.10      -16.71     16.71 o
   0   1   2      632.76      528.10      6.68 o
   1   1   2     8969.95     8484.14     60.52 o
   2   1   2     1296.38     1210.77     19.72 o
   3   1   2       83.47       66.13      7.04 o
   4   1   2      135.69      157.54     13.52 o
   5   1   2       39.52       27.04      7.79 o
   6   1   2       13.83       10.07      8.46 o
   7   1   2       16.83        8.53      5.30 o
   8   1   2       12.67       11.82      7.93 o
   0   2   2       66.13       77.03      2.03 o
   1   2   2       51.52       46.88      1.22 o
   2   2   2     1058.44     1054.74     13.42 o
   3   2   2       80.27       92.50      4.17 o
   4   2   2       68.84       76.86      3.86 o
   5   2   2      230.03      217.55      6.63 o
   6   2   2       31.22       24.11      4.28 o
   7   2   2        5.62        6.25      4.41 o
   8   2   2        1.32       -0.55      9.40 o
   0   3   2      122.40      119.20      2.94 o
   1   3   2      794.21      737.12      6.15 o
   2   3   2      198.53      192.58      3.53 o
   3   3   2      279.01      286.32      6.12 o
   4   3   2      186.44      177.08      5.23 o
   5   3   2       93.58       97.17      5.62 o
   6   3   2      189.15      182.25      8.79 o
   7   3   2        9.29       13.59      8.79 o
   8   3   2        4.85       11.23     10.13 o
   0   4   2      759.35      766.09      9.84 o
   1   4   2     1059.82     1103.33      9.47 o
   2   4   2      157.18      144.39      2.84 o
   3   4   2       12.83        7.88      2.15 o
   4   4   2       61.01       52.13      3.54 o
   5   4   2       57.67       45.66      5.57 o
   6   4   2       72.69       85.46     11.46 o
   7   4   2        4.09       -8.41      8.41 o
   8   4   2        6.92        5.53     11.13 o
   0   5   2      870.27      847.67     12.12 o
   1   5   2      626.43      653.23      7.08 o
   2   5   2      408.45      391.85      5.74 o
   3   5   2      115.13      117.22      4.28 o
   4   5   2       16.48       14.10      3.24 o
   5   5   2       43.12       47.69      3.71 o
   6   5   2        3.30       -1.56      4.36 o
   7   5   2        9.36        6.65      5.03 o
   8   5   2        1.39       -5.75     11.10 o
   0   6   2      876.05      873.37     14.27 o
   1   6   2      122.55      123.00      3.00 o
   2   6   2      329.74      328.80      5.18 o
   3   6   2       42.20       40.34      2.42 o
   4   6   2      158.77      136.77      4.55 o
   5   6   2      107.86      105.17      5.82 o
   6   6   2       16.58       18.78      4.95 o
   7   6   2        0.19       -2.03      4.72 o
   8   6   2        2.49        4.59      6.87 o
   0   7   2       60.53       59.19      4.49 o
   1   7   2       41.50       35.40      2.28 o
   2   7   2      187.85      191.48      5.30 o
   3   7   2       28.77       27.78      2.61 o
   4   7   2       84.95       83.39      5.24 o
   5   7   2      181.46      205.94     11.46 o
   6   7   2       17.58       13.08      4.89 o
   7   7   2        1.17        2.45     10.51 o
   0   8   2       28.21       22.62      4.48 o
   1   8   2        1.11        3.68      2.21 o
   2   8   2       72.20       78.12      3.47 o
   3   8   2       93.48       93.03      3.88 o
   4   8   2       45.06       48.71      6.68 o
   5   8   2       26.62       17.41      7.22 o
   6   8   2        4.90       12.18      7.43 o
   7   8   2        5.05       13.02      8.17 o
   0   9   2       21.18       17.64      5.73 o
   1   9   2       82.39       77.43      3.66 o
   2   9   2       54.46       60.27      3.33 o
   3   9   2      123.38      136.26      5.15 o
   4   9   2       41.81       47.82     10.81 o
   5   9   2       25.67       11.42      7.22 o
   6   9   2        0.92        1.25      7.40 o
   7   9   2       14.76       22.23     10.43 o
   0  10   2       39.71       34.27      5.51 o
   1  10   2      331.20      326.22      8.11 o
   2  10   2       55.90       50.82      3.99 o
   3  10   2       95.58       98.95      6.28 o
   4  10   2        5.19        7.11      4.81 o
   5  10   2        1.19       -1.63      7.27 o
   6  10   2        8.01       16.03      8.59 o
   7  10   2        0.71       10.72      8.73 o
   0  11   2      348.68      327.19     11.77 o
   1  11   2      132.05      125.83      5.95 o
   2  11   2       66.02       68.52      7.03 o
   3  11   2       43.28       34.71      5.77 o
   4  11   2       16.21       21.56      5.06 o
   5  11   2        0.26       -0.31      7.25 o
   6  11   2       10.33       16.54      8.71 o
   0  12   2        3.97        9.23      6.59 o
   1  12   2        1.69        1.60      3.94 o
   2  12   2       16.47        4.12      4.73 o
   3  12   2       14.27        1.74      5.75 o
   4  12   2       28.25       26.24      7.81 o
   5  12   2        0.96       -5.10      8.85 o
   6  12   2        0.53       -9.64     10.02 o
   0  13   2       10.63        1.36      9.39 o
   1  13   2        2.56       -5.82      5.82 o
   2  13   2        3.96        8.53      5.63 o
   3  13   2        0.85       -6.39      6.39 o
   4  13   2       20.71       25.70      7.14 o
   5  13   2        6.69        6.88     11.39 o
   0  14   2        9.23       12.59      8.94 o
   1  14   2       10.26       10.97      6.55 o
   2  14   2        3.43       15.45      7.12 o
   3  14   2       39.99       50.28      9.23 o
   4  14   2        2.14       -1.11      6.89 o
   5  14   2        3.72        2.67     10.85 o
   0  15   2        0.00        0.60     11.97 o
   1  15   2        0.70       -5.08      6.77 o
   2  15   2       11.86       35.68      9.21 o
   3  15   2        2.25        4.33      9.08 o
   4  15   2        0.33       -7.94      7.94 o
   0  16   2        5.73       14.06     20.80 o
   1  16   2        8.43        5.83      9.50 o
   2  16   2        2.37        5.25      9.51 o
   3  16   2        8.18       18.74     10.06 o
   0  17   2        0.69       -6.80     13.06 o
   1  17   2        2.95       11.08     10.33 o
   2  17   2        5.70       12.34     14.29 o
   1   0   3     6925.92     6628.71     62.90 o
   2   0   3     5028.07     4700.36     82.44 o
   3   0   3     1083.53     1150.54     37.97 o
   4   0   3        0.14       -6.76      6.76 o
   5   0   3       31.40       15.29     10.76 o
   6   0   3       17.59       22.72     15.16 o
   7   0   3        0.92        7.24     14.31 o
   8   0   3        0.37       -3.01     11.48 o
   0   1   3    10805.52    10163.09     95.79 o
   1   1   3     5868.45     5566.79     37.47 o
   2   1   3     1449.59     1403.90     16.61 o
   3   1   3     1953.70     1954.55     31.34 o
   4   1   3       57.41       61.60      4.18 o
   5   1   3       11.11       10.34      3.76 o
   6   1   3       21.55       18.58      4.73 o
   7   1   3        2.41        6.08      6.70 o
   8   1   3        0.07       -6.77     12.35 o
   0   2   3      902.23      916.57      9.70 o
   1   2   3     4840.15     4559.58     32.88 o
   2   2   3     1429.52     1364.01     15.70 o
   3   2   3      447.61      450.61      7.81 o
   4   2   3      225.83      226.38      6.39 o
   5   2   3        0.50       -0.37      3.20 o
   6   2   3       86.70       82.14      8.27 o
   7   2   3        5.80       13.21      5.41 o
   8   2   3        0.11        0.88      9.78 o
   0   3   3     2390.52     2371.98     23.08 o
   1   3   3      574.34      565.96      5.66 o
   2   3   3      186.47      173.80      3.27 o
   3   3   3      319.91      307.55      6.00 o
   4   3   3      266.84      260.91      7.05 o
   5   3   3       59.49       53.55      6.02 o
   6   3   3      101.84      105.60      7.46 o
   7   3   3        8.16       20.55      8.99 o
   8   3   3        2.74        3.12     10.54 o
   0   4   3     2685.08     2692.10     27.36 o
   1   4   3      878.96      877.46      8.67 o
   2   4   3      197.76      167.20      3.22 o
   3   4   3      268.00      286.73      5.40 o
   4   4   3      319.77      280.76      6.27 o
   5   4   3      114.28      116.67      6.01 o
   6   4   3        4.08       -5.52      5.52 o
   7   4   3        3.13       -2.33      8.67 o
   8   4   3        5.74        3.19     11.14 o
   0   5   3      662.57      645.27     10.10 o
   1   5   3      384.18      417.85      5.14 o
   2   5   3      779.21      862.07      9.49 o
   3   5   3       22.07       18.26      2.71 o
   4   5   3      104.03      124.53      4.54 o
   5   5   3       18.73       22.65      3.41 o
   6   5   3        5.76       10.31      3.69 o
   7   5   3        0.24        0.65      7.61 o
   8   5   3        1.85       -6.95     11.61 o
   0   6   3       28.47       41.30      3.56 o
   1   6   3     1152.80     1218.35     12.25 o
   2   6   3       17.93       19.27      2.17 o
   3   6   3        8.92       10.86      2.22 o
   4   6   3       19.15       16.52      3.75 o
   5   6   3       45.94       36.74      6.81 o
   6   6   3       36.89       25.92      5.27 o
   7   6   3        2.78        8.31      5.94 o
   8   6   3        0.44       -3.49      6.38 o
   0   7   3       89.62      104.12      5.31 o
   1   7   3       81.99       86.67      3.37 o
   2   7   3       72.52       80.46      3.06 o
   3   7   3      138.90      138.97      4.23 o
   4   7   3       27.84       20.40      4.61 o
   5   7   3        4.96        8.86      5.08 o
   6   7   3        7.25       11.52      6.17 o
   7   7   3        0.48       -6.12      6.12 o
   0   8   3        1.88       -4.05      4.60 o
   1   8   3       41.99       35.12      3.02 o
   2   8   3        6.45        1.53      2.10 o
   3   8   3       59.14       68.74      3.89 o
   4   8   3        5.68        6.88      4.91 o
   5   8   3       94.76       99.30      8.29 o
   6   8   3       10.11        7.60      6.57 o
   7   8   3        5.32       -7.79      7.79 o
   0   9   3       62.32       63.44      7.34 o
   1   9   3        7.07        1.84      2.67 o
   2   9   3       12.59       13.96      2.72 o
   3   9   3       46.08       47.32      4.05 o
   4   9   3       17.39       14.44      6.38 o
   5   9   3        3.44       -0.85      6.36 o
   6   9   3        2.95       -6.21      7.29 o
   7   9   3        1.05       -7.66     13.61 o
   0  10   3      570.15      531.99     14.41 o
   1  10   3      214.36      205.85      6.09 o
   2  10   3      111.96      121.81      5.42 o
   3  10   3        9.05        8.97      4.52 o
   4  10   3       67.69       80.06      7.63 o
   5  10   3       14.62       16.11      7.67 o
   6  10   3        5.47       14.36      8.07 o
   7  10   3        1.90       -4.23      8.40 o
   0  11   3        0.05       -4.26      4.88 o
   1  11   3        9.34        1.10      3.85 o
   2  11   3        9.49       10.45      5.16 o
   3  11   3       15.85       14.14      5.41 o
   4  11   3       22.49       28.67      5.26 o
   5  11   3       10.59       11.37      7.85 o
   6  11   3        4.83       -2.37      8.48 o
   0  12   3       29.62       35.59      8.01 o
   1  12   3       70.76       74.13      6.46 o
   2  12   3        4.44        7.90      5.10 o
   3  12   3       44.74       42.56      7.03 o
   4  12   3       23.92       27.55      8.77 o
   5  12   3        6.94       21.26      9.80 o
   6  12   3        0.30        4.00      9.54 o
   0  13   3        0.14       -0.12      7.44 o
   1  13   3       13.64        4.60      6.20 o
   2  13   3       57.27       66.80      7.11 o
   3  13   3        8.51       11.05      7.44 o
   4  13   3        6.83       12.66      6.76 o
   5  13   3        9.41        5.69     11.10 o
   0  14   3        0.41       -8.21     10.36 o
   1  14   3        5.50        1.44      6.26 o
   2  14   3        2.17        4.85      6.74 o
   3  14   3        1.69       -0.25     11.42 o
   4  14   3       10.07       19.82      7.89 o
   5  14   3        1.99      -11.47     11.56 o
   0  15   3        4.75        5.47     23.46 o
   1  15   3       11.57        6.35      7.36 o
   2  15   3        2.24        8.03      8.13 o
   3  15   3        0.33       -0.85      8.83 o
   4  15   3        4.19       -1.73      8.53 o
   0  16   3       10.26       24.82     13.90 o
   1  16   3       14.11        5.26      9.25 o
   2  16   3        2.41       12.91     10.02 o
   3  16   3        1.46        8.29      9.96 o
   0  17   3        0.05      -10.08     13.42 o
   1  17   3        5.64       13.18     10.67 o
   2  17   3        2.05       18.15     14.36 o
   0   0   4      837.40      679.65     11.44 o
   1   0   4       62.56       59.62      1.98 o
   2   0   4      696.02      768.84     12.72 o
   3   0   4      183.46      198.76     14.52 o
   4   0   4       15.04        7.27      3.30 o
   5   0   4      117.41      108.51     10.57 o
   6   0   4       41.58       47.08      8.36 o
   7   0   4        5.03        9.50      6.07 o
   8   0   4        2.07       -3.11     13.14 o
   0   1   4     7690.77     7161.94     68.05 o
   1   1   4     1332.92     1244.18      9.51 o
   2   1   4      148.73      151.40      3.28 o
   3   1   4      254.40      278.01      5.43 o
   4   1   4       51.32       58.76      4.83 o
   5   1   4       10.18        5.40      6.15 o
   6   1   4        4.50        4.80      5.21 o
   7   1   4       13.00       14.56      6.63 o
   8   1   4        0.74        6.13     11.18 o
   0   2   4      350.17      307.11      4.61 o
   1   2   4     4571.37     4329.67     32.20 o
   2   2   4     1604.35     1581.58     15.88 o
   3   2   4      161.07      165.63      4.55 o
   4   2   4      203.75      211.79      5.76 o
   5   2   4       40.26       31.64      4.74 o
   6   2   4       61.91       45.69      5.72 o
   7   2   4        6.03       12.26      8.73 o
   8   2   4        0.68       -6.52      6.52 o
   0   3   4     1791.37     1774.96     17.95 o
   1   3   4      618.13      611.68      6.48 o
   2   3   4      165.58      159.62      2.89 o
   3   3   4      174.57      170.58      5.99 o
   4   3   4       41.88       41.00      3.42 o
   5   3   4        5.10        5.66      4.42 o
   6   3   4       29.49       38.02      7.11 o
   7   3   4        4.76        3.36      8.77 o
   8   3   4        8.50       14.83      7.43 o
   0   4   4       15.04       15.65      2.31 o
   1   4   4     2656.79     2649.80     22.40 o
   2   4   4       10.66        8.68      1.74 o
   3   4   4      603.48      608.00      9.35 o
   4   4   4       95.36       89.54      4.10 o
   5   4   4      210.16      211.20      7.19 o
   6   4   4        7.95        6.55      4.32 o
   7   4   4        5.75        8.94      5.23 o
   8   4   4        7.63       11.68      6.93 o
   0   5   4     1435.56     1523.30     19.52 o
   1   5   4      317.47      326.20      4.70 o
   2   5   4      709.11      723.54      8.20 o
   3   5   4      101.10      114.55      4.37 o
   4   5   4        8.04       10.14      2.98 o
   5   5   4      122.78      127.01      6.60 o
   6   5   4       29.51       31.67      5.00 o
   7   5   4        0.08       -0.86      5.64 o
   8   5   4        0.48        2.80      7.03 o
   0   6   4      788.67      867.84     13.73 o
   1   6   4       21.78       23.97      2.05 o
   2   6   4      761.54      763.87      8.08 o
   3   6   4      183.53      179.80      3.92 o
   4   6   4       39.65       34.09      4.17 o
   5   6   4       30.63       27.31      5.16 o
   6   6   4       46.04       55.86      6.30 o
   7   6   4        1.10       -4.04      5.70 o
   8   6   4        0.40       -4.53      7.79 o
   0   7   4        5.07       -0.78      3.24 o
   1   7   4      285.90      303.01      6.45 o
   2   7   4      142.01      147.25      3.58 o
   3   7   4        3.07        5.27      2.33 o
   4   7   4      107.50      100.31      7.26 o
   5   7   4       49.36       49.25      6.16 o
   6   7   4       20.83       11.75      7.02 o
   7   7   4       17.92       12.80      6.60 o
   0   8   4      496.04      470.32     13.57 o
   1   8   4      291.89      276.96      6.07 o
   2   8   4        8.21       12.98      2.47 o
   3   8   4       56.13       65.84      3.39 o
   4   8   4       33.44       44.74      6.69 o
   5   8   4       38.90       26.29      9.20 o
   6   8   4        4.03        5.93      6.35 o
   7   8   4        2.28       -1.49      6.84 o
   0   9   4       20.32       16.63      5.10 o
   1   9   4      237.90      246.28      6.15 o
   2   9   4      318.39      349.49      6.97 o
   3   9   4       30.22       35.38      4.93 o
   4   9   4      107.51       97.00      8.21 o
   5   9   4       28.48       25.83      6.93 o
   6   9   4        2.07       -4.00      8.03 o
   7   9   4        1.16       -0.67      8.65 o
   0  10   4        0.49       -2.00      5.10 o
   1  10   4      284.44      276.32      9.24 o
   2  10   4       84.19       83.01      4.98 o
   3  10   4       37.40       34.00      5.99 o
   4  10   4       56.98       58.71      6.57 o
   5  10   4        3.69       -1.36      7.09 o
   6  10   4        0.94        8.25      8.25 o
   7  10   4        4.25       10.93      9.46 o
   0  11   4       13.23       12.27      5.44 o
   1  11   4      353.44      340.36      9.99 o
   2  11   4       15.75       14.25      5.80 o
   3  11   4       17.36       16.33      5.89 o
   4  11   4       11.08       10.63      5.25 o
   5  11   4        0.27       -1.86      8.22 o
   6  11   4        1.23       10.60      9.27 o
   0  12   4       19.81        2.05      6.83 o
   1  12   4       29.19       27.65      4.63 o
   2  12   4        0.18       -1.66      5.02 o
   3  12   4        2.91       -2.66      5.84 o
   4  12   4       27.13       30.26      6.35 o
   5  12   4        8.50       -7.76      8.82 o
   6  12   4        5.61        7.05     10.06 o
   0  13   4        0.70       -6.95      9.61 o
   1  13   4       17.17        6.65      6.43 o
   2  13   4        8.96        5.77      6.04 o
   3  13   4        1.46        6.75      7.06 o
   4  13   4       12.19        7.64      8.20 o
   5  13   4        4.50       -4.45     10.82 o
   0  14   4        9.00        5.50     11.67 o
   1  14   4        7.49       12.58      7.04 o
   2  14   4        4.19        4.18      6.95 o
   3  14   4        2.27       -3.99      8.12 o
   4  14   4        5.58       10.72      7.55 o
   5  14   4        6.08        6.45     12.90 o
   0  15   4        0.95        0.45     11.45 o
   1  15   4        1.48       -0.12      7.13 o
   2  15   4        6.79        4.46      8.25 o
   3  15   4        5.30       39.19     10.24 o
   4  15   4        3.78       12.96      9.03 o
   0  16   4        0.03        6.63     13.31 o
   1  16   4        6.36       16.54     10.15 o
   2  16   4        5.56       15.53     10.57 o
   3  16   4        0.23       -2.05      9.88 o
   0  17   4        0.15       -8.36     13.42 o
   1  17   4       10.49        8.73     10.28 o
   2  17   4        4.31        3.96     13.80 o
   1   0   5      467.38      496.36      6.59 o
   2   0   5      615.51      585.85     10.93 o
   3   0   5      761.20      773.43     13.38 o
   4   0   5        1.17       -1.82      4.02 o
   5   0   5       11.36       13.71      9.41 o
   6   0   5       31.42       30.25      6.63 o
   7   0   5        3.32        1.57      4.82 o
   8   0   5        3.37       -4.76      6.24 o
   0   1   5      643.24      608.07      7.86 o
   1   1   5       70.84       78.72      1.87 o
   2   1   5      707.51      693.61      8.41 o
   3   1   5     1142.55     1215.14     13.83 o
   4   1   5       40.70       43.99      3.21 o
   5   1   5        5.31        4.47      3.32 o
   6   1   5       59.32       64.91      4.65 o
   7   1   5        4.46       -0.99      4.07 o
   8   1   5        2.58        3.72      6.16 o
   0   2   5      294.09      300.63      5.02 o
   1   2   5      178.36      166.81      4.12 o
   2   2   5      457.42      437.64      5.57 o
   3   2   5      618.64      631.53      8.40 o
   4   2   5      185.03      181.61      5.44 o
   5   2   5       88.71       80.07      5.46 o
   6   2   5        8.56        8.10      3.79 o
   7   2   5        6.16        2.88      4.64 o
   8   2   5       13.34        9.08      6.40 o
   0   3   5       72.33       72.59      2.84 o
   1   3   5     1142.35     1024.86     13.13 o
   2   3   5       21.08       17.31      1.75 o
   3   3   5      135.13      129.73      3.65 o
   4   3   5        5.96        3.82      2.64 o
   5   3   5      300.44      268.67      7.87 o
   6   3   5       25.98       20.11      4.31 o
   7   3   5       10.30       12.27      6.49 o
   8   3   5       10.54       11.56      6.87 o
   0   4   5     1171.72     1282.78     14.68 o
   1   4   5      655.78      653.19      7.01 o
   2   4   5      486.63      492.23      6.51 o
   3   4   5      401.45      397.49      6.81 o
   4   4   5      161.60      161.62      4.75 o
   5   4   5      108.06      107.43      5.20 o
   6   4   5       14.32       18.80      5.30 o
   7   4   5       24.88       22.39      5.83 o
   8   4   5        1.13        7.63      6.90 o
   0   5   5      445.88      450.32      8.32 o
   1   5   5      923.20      977.29      9.96 o
   2   5   5      399.63      429.65      5.90 o
   3   5   5      385.70      397.26      6.70 o
   4   5   5        1.19       -0.84      2.78 o
   5   5   5       48.06       40.94      4.64 o
   6   5   5        7.19        4.87      4.52 o
   7   5   5        4.34        7.43      4.69 o
   8   5   5        1.05        7.48      7.44 o
   0   6   5      868.83      876.06     17.61 o
   1   6   5     2290.73     2406.99     20.72 o
   2   6   5      271.08      266.52      4.52 o
   3   6   5       94.99      108.88      3.15 o
   4   6   5      286.00      292.35      7.75 o
   5   6   5       23.69       22.67      6.33 o
   6   6   5        0.70        4.38      4.81 o
   7   6   5        0.21        8.38      6.02 o
   8   6   5        3.22        0.20      7.53 o
   0   7   5       18.47       17.66      4.45 o
   1   7   5       42.17       40.05      2.65 o
   2   7   5       36.68       41.61      2.77 o
   3   7   5       87.79       96.23      3.49 o
   4   7   5      109.16      109.40      6.33 o
   5   7   5        5.89       13.51      6.03 o
   6   7   5       33.35       36.42      6.58 o
   7   7   5        5.70        0.29      6.46 o
   0   8   5       76.67       95.88      6.99 o
   1   8   5       32.71       26.08      2.86 o
   2   8   5       84.77       86.20      3.47 o
   3   8   5        4.25        7.82      2.73 o
   4   8   5      146.48      151.57      7.38 o
   5   8   5        6.36        6.06      5.79 o
   6   8   5        9.44        2.70      7.24 o
   7   8   5        4.57        7.73      7.37 o
   0   9   5       84.70       78.36      8.55 o
   1   9   5      385.87      385.81      9.57 o
   2   9   5        8.82        5.42      2.95 o
   3   9   5       26.43       22.36      4.51 o
   4   9   5       10.48        8.27      7.22 o
   5   9   5        9.12        6.42      6.49 o
   6   9   5        4.76        9.19      7.21 o
   7   9   5        0.27       -0.10      8.02 o
   0  10   5        7.71        4.90      5.45 o
   1  10   5       59.49       47.47      4.05 o
   2  10   5      169.82      174.03      6.35 o
   3  10   5       49.02       53.49      6.55 o
   4  10   5        3.21        5.01      5.60 o
   5  10   5        4.95       -7.45      7.45 o
   6  10   5        2.29        4.05      8.68 o
   7  10   5        2.09        2.26     21.55 o
   0  11   5       56.72       44.30      6.46 o
   1  11   5       23.04       17.45      4.80 o
   2  11   5       90.82       92.03      6.70 o
   3  11   5       21.59       17.14      5.93 o
   4  11   5       15.52       13.88      5.42 o
   5  11   5        0.36       -7.53      8.09 o
   6  11   5        2.21        3.96      9.26 o
   0  12   5       10.39       10.30      7.47 o
   1  12   5       33.64       32.68      5.85 o
   2  12   5        0.61        5.12      5.23 o
   3  12   5        4.55       -0.69      5.87 o
   4  12   5        1.16        0.14      5.58 o
   5  12   5        2.39       15.75      9.46 o
   6  12   5        0.34        7.95     10.16 o
   0  13   5       54.91       55.94      9.68 o
   1  13   5       35.91       28.03      7.03 o
   2  13   5       10.59       17.27      6.52 o
   3  13   5       12.61        5.61      7.34 o
   4  13   5        3.13        8.58      6.78 o
   5  13   5       12.54       16.81     12.76 o
   0  14   5        7.02       13.05     11.22 o
   1  14   5        2.88        5.68      6.76 o
   2  14   5        4.25        2.54      7.04 o
   3  14   5       10.36       18.24      9.21 o
   4  14   5        5.53        5.08      7.79 o
   5  14   5        7.71      -11.95     12.60 o
   0  15   5        0.33      -11.19     11.19 o
   1  15   5        1.59        4.91      7.94 o
   2  15   5        0.98        3.85      8.41 o
   3  15   5        1.78       -8.12      9.05 o
   4  15   5        1.96        0.91      8.41 o
   0  16   5        0.61       21.09     14.19 o
   1  16   5       20.17       32.67     10.42 o
   2  16   5        7.47       13.00     10.79 o
   3  16   5        3.11        1.90     10.37 o
   0  17   5       33.46       32.12     16.45 o
   1  17   5        0.52       19.73     10.58 o
   2  17   5        5.20        9.01     14.63 o
   0   0   6     2823.36     2806.49     57.15 o
   1   0   6     3491.46     3552.27     41.98 o
   2   0   6      864.61      925.21     15.63 o
   3   0   6     1385.48     1444.76     23.35 o
   4   0   6       21.07       20.37      3.21 o
   5   0   6        0.00       -2.43      4.21 o
   6   0   6        2.74       -4.04      4.04 o
   7   0   6        2.03        1.25      4.67 o
   8   0   6        1.48        4.34      8.24 o
   0   1   6      777.78      711.99      9.19 o
   1   1   6      792.93      765.16      8.03 o
   2   1   6      759.52      817.91      8.59 o
   3   1   6      119.91      128.46      3.58 o
   4   1   6        5.83        4.68      2.28 o
   5   1   6       89.21       84.06      4.13 o
   6   1   6        1.35        1.81      3.24 o
   7   1   6        3.27        0.86      4.32 o
   8   1   6        1.18       -4.38      6.74 o
   0   2   6       19.73       16.06      2.53 o
   1   2   6     1402.77     1339.13     12.86 o
   2   2   6      442.07      448.92      5.48 o
   3   2   6       78.51       82.16      3.20 o
   4   2   6       40.71       43.40      4.76 o
   5   2   6       24.73       17.97      3.25 o
   6   2   6       53.47       52.32      4.72 o
   7   2   6        2.56        1.08      5.12 o
   8   2   6       23.31       25.71      7.18 o
   0   3   6     1892.32     1886.99     19.40 o
   1   3   6      115.51      114.79      2.93 o
   2   3   6      548.05      596.15      6.97 o
   3   3   6      108.03       97.63      3.61 o
   4   3   6      236.34      223.46      5.22 o
   5   3   6       20.97       22.04      3.30 o
   6   3   6        3.20       -0.93      5.59 o
   7   3   6       22.19       28.11      5.61 o
   8   3   6       11.23        9.13      6.96 o
   0   4   6      151.89      162.79      4.42 o
   1   4   6     2804.25     2836.03     24.89 o
   2   4   6      614.35      618.91      7.37 o
   3   4   6        3.57        0.67      2.51 o
   4   4   6       76.00       77.00      3.76 o
   5   4   6       22.59       24.95      3.68 o
   6   4   6       52.23       53.13      4.83 o
   7   4   6        1.73        3.28      4.48 o
   8   4   6        1.56       -1.16      5.66 o
   0   5   6     2493.90     2719.04     31.08 o
   1   5   6      582.08      655.05      7.62 o
   2   5   6      529.35      537.93      6.66 o
   3   5   6      180.61      188.91      5.30 o
   4   5   6      198.92      194.14      5.64 o
   5   5   6       32.38       32.88      4.80 o
   6   5   6       10.08        3.14      4.40 o
   7   5   6       18.31       12.87      5.21 o
   8   5   6        2.97        5.29      6.68 o
   0   6   6      530.34      559.85     12.70 o
   1   6   6      147.38      168.70      4.02 o
   2   6   6      259.45      270.84      5.22 o
   3   6   6       56.93       56.34      2.85 o
   4   6   6      113.90      124.07      7.10 o
   5   6   6        3.19        0.23      4.34 o
   6   6   6       12.01       10.50      5.16 o
   7   6   6        4.80       -2.65      6.10 o
   0   7   6       12.16       10.65      4.49 o
   1   7   6      423.43      405.49      6.49 o
   2   7   6      111.22      116.23      3.63 o
   3   7   6        7.81        4.94      2.45 o
   4   7   6      237.56      240.56      8.32 o
   5   7   6       97.94      100.66      7.38 o
   6   7   6        2.23       11.72      6.37 o
   7   7   6        6.83        0.31      6.84 o
   0   8   6        7.10        4.55      4.51 o
   1   8   6      239.68      239.21      5.89 o
   2   8   6      130.97      144.71      4.34 o
   3   8   6        4.00        0.58      2.92 o
   4   8   6        6.17        1.02      5.48 o
   5   8   6       10.70       12.32      6.63 o
   6   8   6       14.54       11.94      7.06 o
   7   8   6        4.93        2.25      7.55 o
   0   9   6        0.07       -1.51      4.64 o
   1   9   6        7.14        1.27      2.78 o
   2   9   6       84.18       77.10      4.33 o
   3   9   6       68.68       73.90      5.16 o
   4   9   6        6.26       -5.36      5.36 o
   5   9   6       22.70       27.75      7.31 o
   6   9   6        8.67        1.78      7.15 o
   7   9   6        0.58       -4.61      8.00 o
   0  10   6       47.31       33.46      6.18 o
   1  10   6      196.21      219.66      7.59 o
   2  10   6       91.25       89.11      5.82 o
   3  10   6       42.34       35.22      6.29 o
   4  10   6       50.66       44.96      9.45 o
   5  10   6        4.08       -0.64      7.36 o
   6  10   6        7.61        7.06      8.28 o
   0  11   6       49.96       46.65      7.31 o
   1  11   6       92.48       91.48      6.45 o
   2  11   6       75.52       59.61      9.26 o
   3  11   6       72.81       80.51      9.71 o
   4  11   6       19.41       21.81      5.58 o
   5  11   6        0.33       -0.16      8.60 o
   6  11   6        4.62       -9.54     11.48 o
   0  12   6      110.46       92.91     11.67 o
   1  12   6       39.96       43.34      6.70 o
   2  12   6       53.82       46.71      6.30 o
   3  12   6       12.97       19.23      6.52 o
   4  12   6       20.98       24.88      6.39 o
   5  12   6        1.09        4.98      9.45 o
   6  12   6        0.28       -4.29     10.26 o
   0  13   6        2.39        1.07      7.75 o
   1  13   6        9.23        0.43      6.26 o
   2  13   6        3.49        4.89      5.52 o
   3  13   6        1.75       16.56      6.90 o
   4  13   6        3.76        8.53      6.73 o
   5  13   6        6.05        1.14     11.91 o
   0  14   6        2.78        9.86     12.16 o
   1  14   6        2.45        6.77      7.21 o
   2  14   6        5.82        2.32      7.11 o
   3  14   6        0.93       17.72      8.85 o
   4  14   6        6.68        8.78      7.77 o
   5  14   6       17.64        7.79     13.17 o
   0  15   6        7.97        1.44     21.52 o
   1  15   6        7.00        3.76      8.38 o
   2  15   6        2.50        6.02      8.36 o
   3  15   6        0.07       -8.60      8.60 o
   4  15   6        2.99       17.28      9.12 o
   0  16   6       25.14       34.87     15.25 o
   1  16   6        5.71        9.60      9.83 o
   2  16   6        6.90      -11.19     11.19 o
   3  16   6       21.94       37.25     11.30 o
   0  17   6        5.78        1.08     14.63 o
   1  17   6        2.50       10.62     10.82 o
   1   0   7      472.65      462.74      8.56 o
   2   0   7       98.30       97.14      4.24 o
   3   0   7       49.61       75.54      4.58 o
   4   0   7       84.81       81.05      4.86 o
   5   0   7        8.20        5.33      4.27 o
   6   0   7       42.24       30.46      5.33 o
   7   0   7        7.02       10.70      8.31 o
   8   0   7        0.67       -0.12      7.77 o
   0   1   7       59.95       70.28      3.97 o
   1   1   7      740.40      729.13      7.79 o
   2   1   7     1513.62     1640.10     15.16 o
   3   1   7       27.48       23.39      2.55 o
   4   1   7       89.83       98.43      4.07 o
   5   1   7       30.28       25.28      3.45 o
   6   1   7       17.33       17.40      3.45 o
   7   1   7        0.26        7.04      4.69 o
   8   1   7       11.41       10.88      5.95 o
   0   2   7     1817.29     1768.30     19.07 o
   1   2   7      130.14      122.24      3.09 o
   2   2   7       16.27       14.86      2.16 o
   3   2   7       81.34       86.41      3.65 o
   4   2   7       97.39      112.22      4.02 o
   5   2   7        2.22        0.57      3.05 o
   6   2   7        2.85        5.25      3.43 o
   7   2   7        4.27        4.76      4.48 o
   8   2   7        3.59        3.52      5.83 o
   0   3   7      393.12      381.35      6.74 o
   1   3   7      146.96      148.46      3.37 o
   2   3   7      767.76      808.47      8.56 o
   3   3   7      307.02      304.35      6.31 o
   4   3   7       63.35       64.15      3.56 o
   5   3   7      111.69      113.08      5.04 o
   6   3   7       45.28       47.09      5.47 o
   7   3   7       32.34       27.10      5.21 o
   8   3   7        5.27       -1.44      5.87 o
   0   4   7     4429.66     4490.34     48.78 o
   1   4   7      304.50      313.06      5.14 o
   2   4   7      471.99      499.21      6.16 o
   3   4   7       15.22       11.78      2.84 o
   4   4   7       53.50       54.78      3.76 o
   5   4   7       12.41       11.76      4.39 o
   6   4   7       15.07       14.21      4.51 o
   7   4   7       13.57       18.41      5.25 o
   8   4   7        1.54        3.61      6.03 o
   0   5   7      127.58      110.59      4.72 o
   1   5   7       18.39       15.67      1.99 o
   2   5   7        5.82        6.46      1.94 o
   3   5   7      173.34      167.77      4.97 o
   4   5   7      146.88      125.57      5.41 o
   5   5   7       92.27      103.81      6.20 o
   6   5   7        1.97        0.20      4.72 o
   7   5   7        1.36        4.08      6.00 o
   8   5   7        3.23        9.50      6.85 o
   0   6   7      659.81      715.47     14.37 o
   1   6   7       90.61       98.63      3.37 o
   2   6   7       53.94       65.31      3.04 o
   3   6   7      234.26      238.69      4.77 o
   4   6   7       69.98       61.87      5.11 o
   5   6   7        9.34        8.47      4.77 o
   6   6   7        9.51       17.41      6.28 o
   7   6   7        4.01        1.24      6.47 o
   0   7   7      459.36      503.03     12.89 o
   1   7   7       82.22       83.62      3.41 o
   2   7   7       92.93       86.87      3.43 o
   3   7   7       27.35       33.99      2.97 o
   4   7   7      111.02      127.63      6.79 o
   5   7   7       28.54       31.74      6.86 o
   6   7   7       26.89       29.06      7.06 o
   7   7   7        3.70        8.52      7.04 o
   0   8   7       85.48       72.41      6.60 o
   1   8   7      109.63      109.84      4.25 o
   2   8   7      149.39      162.39      5.31 o
   3   8   7      193.88      225.47      5.94 o
   4   8   7      173.80      196.94      9.98 o
   5   8   7       64.37       70.32      8.13 o
   6   8   7        9.97       -0.04      6.64 o
   7   8   7        4.16        2.93      7.53 o
   0   9   7       27.47       26.56      6.00 o
   1   9   7       41.57       30.55      3.50 o
   2   9   7        2.13        3.24      3.16 o
   3   9   7       61.42       72.24      5.46 o
   4   9   7        0.56        1.19      4.40 o
   5   9   7        0.13       -6.58      6.58 o
   6   9   7        2.36        1.11      7.19 o
   7   9   7        0.28       14.97      8.61 o
   0  10   7       35.74       33.84      8.02 o
   1  10   7       40.34       34.56      4.96 o
   2  10   7        0.47       -4.66      4.66 o
   3  10   7       67.24       54.49      6.82 o
   4  10   7        3.99       -4.21      5.35 o
   5  10   7        4.96       -1.23      7.57 o
   6  10   7        0.24        0.54      8.35 o
   0  11   7      134.98      142.76      9.72 o
   1  11   7       23.06       17.43      4.93 o
   2  11   7      103.99      110.26      8.47 o
   3  11   7        6.52       15.16      5.87 o
   4  11   7       19.08       14.93      7.04 o
   5  11   7        4.25        2.32      8.88 o
   6  11   7        1.36       -9.21      9.21 o
   0  12   7        1.00       -2.03      6.92 o
   1  12   7        5.38        9.52      5.79 o
   2  12   7        0.14        0.55      5.10 o
   3  12   7        1.94        5.26      6.35 o
   4  12   7        9.43       12.58      6.26 o
   5  12   7        7.09       -1.09      9.43 o
   6  12   7        3.60        7.79     10.40 o
   0  13   7        0.08       -6.17      7.62 o
   1  13   7        0.17       14.52      6.64 o
   2  13   7       10.12        2.42      6.11 o
   3  13   7        1.49       -2.22      6.72 o
   4  13   7        8.17        9.61      6.84 o
   5  13   7        0.97        4.72     12.06 o
   0  14   7        1.99       15.87     11.88 o
   1  14   7       13.50       17.95      7.54 o
   2  14   7        4.70       -6.80      7.00 o
   3  14   7        2.03        4.19      8.68 o
   4  14   7       11.63        7.71      7.87 o
   0  15   7        0.87       33.31     14.01 o
   1  15   7       12.58       12.34     10.26 o
   2  15   7        0.81       -3.19      8.31 o
   3  15   7        4.57        0.66      9.37 o
   4  15   7        4.71        2.29      9.20 o
   0  16   7        3.51       14.85     13.72 o
   1  16   7        4.85       13.24     10.21 o
   2  16   7        3.41       -3.55     12.77 o
   3  16   7        0.04        1.68     10.75 o
   0  17   7        7.29        9.86     15.45 o
   1  17   7        6.27       17.78     11.05 o
   0   0   8      167.12      169.72      7.06 o
   1   0   8      449.52      463.16      8.43 o
   2   0   8     2225.85     2346.09     29.09 o
   3   0   8      997.08     1000.00     18.52 o
   4   0   8       29.55       26.95      4.67 o
   5   0   8       87.49       69.58      6.15 o
   6   0   8        4.54       -4.67      5.02 o
   7   0   8        1.62        3.06      7.50 o
   8   0   8        2.37       -5.33      8.12 o
   0   1   8     1520.90     1509.99     18.33 o
   1   1   8      387.88      370.49      5.23 o
   2   1   8        7.09        6.95      1.63 o
   3   1   8      103.48      103.17      4.09 o
   4   1   8       61.82       61.23      3.54 o
   5   1   8       36.46       39.35      3.89 o
   6   1   8       16.40       14.75      4.09 o
   7   1   8       19.35       18.83      5.16 o
   8   1   8        0.85        0.20      7.78 o
   0   2   8       50.03       57.33      3.14 o
   1   2   8      449.86      394.90      5.52 o
   2   2   8       70.23       75.62      2.43 o
   3   2   8       78.98       82.73      3.75 o
   4   2   8      127.63      134.35      4.61 o
   5   2   8       26.08       24.33      3.80 o
   6   2   8       19.05       13.52      4.21 o
   7   2   8       26.86       16.98      5.39 o
   8   2   8        2.58        8.38      6.16 o
   0   3   8        0.20       -2.62      2.62 o
   1   3   8      323.69      323.85      5.17 o
   2   3   8      420.86      467.60      6.09 o
   3   3   8        5.01       13.26      2.84 o
   4   3   8       81.55       81.71      4.14 o
   5   3   8       16.02       12.48      3.77 o
   6   3   8        3.41        4.10      4.25 o
   7   3   8        2.89        2.93      5.72 o
   8   3   8        6.93        6.94      6.35 o
   0   4   8      550.79      580.35     11.89 o
   1   4   8      661.57      628.32      9.00 o
   2   4   8      676.90      717.98      8.11 o
   3   4   8      207.22      209.31      4.84 o
   4   4   8      107.99      110.48      5.63 o
   5   4   8      138.51      144.19      7.96 o
   6   4   8        4.63        2.87      4.87 o
   7   4   8       12.64        9.97      6.15 o
   8   4   8        2.19       -1.52      6.62 o
   0   5   8       51.54       67.05      4.57 o
   1   5   8      191.41      222.29      4.72 o
   2   5   8       65.74       71.00      2.86 o
   3   5   8      268.96      267.72      5.48 o
   4   5   8        8.02        8.04      3.66 o
   5   5   8        7.89       10.55      4.75 o
   6   5   8       14.33       23.15      5.57 o
   7   5   8        2.24       -4.09      6.21 o
   0   6   8     1165.98     1200.57     20.79 o
   1   6   8        7.07        5.88      2.23 o
   2   6   8      186.66      193.02      4.43 o
   3   6   8       30.80       33.24      2.81 o
   4   6   8      145.39      129.53      7.38 o
   5   6   8       16.03        7.19      6.41 o
   6   6   8        0.66        4.23      6.53 o
   7   6   8        5.08       -0.44      6.69 o
   0   7   8       52.24       37.73      5.10 o
   1   7   8      215.33      230.29      5.17 o
   2   7   8      101.13      105.26      3.72 o
   3   7   8        3.75        2.31      2.77 o
   4   7   8      149.95      152.80      7.93 o
   5   7   8        8.50        3.12      5.88 o
   6   7   8       15.75       12.50      6.84 o
   7   7   8        2.23        3.58      7.26 o
   0   8   8       30.17       33.22      5.75 o
   1   8   8       35.08       36.35      2.90 o
   2   8   8       66.56       79.86      3.94 o
   3   8   8       44.47       39.61      4.23 o
   4   8   8       13.11       13.73      5.80 o
   5   8   8        2.99       -0.57      6.28 o
   6   8   8        2.73        2.18      7.33 o
   7   8   8       10.15        8.37      7.90 o
   0   9   8       15.29       10.53      5.80 o
   1   9   8       16.22       10.92      3.41 o
   2   9   8      102.80      104.40      5.87 o
   3   9   8       39.37       28.83      4.77 o
   4   9   8        8.45        7.31      6.13 o
   5   9   8       20.21       10.80      7.05 o
   6   9   8        0.36       -2.00      7.47 o
   7   9   8        9.28        5.31      8.70 o
   0  10   8       29.44       38.44      6.78 o
   1  10   8      212.07      207.82      8.14 o
   2  10   8       97.88      121.74      7.43 o
   3  10   8       16.06       13.77      5.69 o
   4  10   8        4.97        0.76      8.86 o
   5  10   8       13.91       17.53      8.50 o
   6  10   8        6.57       20.68      9.25 o
   0  11   8       17.04       10.57      7.36 o
   1  11   8       67.51       55.89      6.05 o
   2  11   8       20.55       20.56      5.83 o
   3  11   8        8.38       11.61      6.31 o
   4  11   8        2.29       -1.75      6.36 o
   5  11   8        8.32       18.22      8.83 o
   6  11   8        3.31       12.89      9.49 o
   0  12   8       32.43       30.93      8.57 o
   1  12   8        3.09        4.98      6.20 o
   2  12   8        0.54       -1.50      5.58 o
   3  12   8        3.18        1.16      6.45 o
   4  12   8        0.20        3.41      5.99 o
   5  12   8        1.77        5.79      9.91 o
   0  13   8        3.09        2.52      9.71 o
   1  13   8       17.71       19.87      7.06 o
   2  13   8        4.18        5.29      6.05 o
   3  13   8        7.61       12.12      7.24 o
   4  13   8        0.72       -4.01      7.88 o
   5  13   8        5.16       -1.50     10.98 o
   0  14   8        0.41       14.90     13.62 o
   1  14   8       12.89        2.79      7.26 o
   2  14   8       13.75       31.45      8.83 o
   3  14   8        1.61       11.39      8.91 o
   4  14   8        4.23       12.57      8.35 o
   0  15   8        1.13      -12.74     12.74 o
   1  15   8       16.19        0.59      9.02 o
   2  15   8        4.33       13.56      9.03 o
   3  15   8        0.03       -2.53      9.54 o
   0  16   8        0.90       -5.91     13.26 o
   1  16   8        4.59        8.96      9.97 o
   2  16   8        3.67       20.83     13.69 o
   0  17   8        0.52      -17.23     18.95 o
   1   0   9     1277.67     1238.84     17.36 o
   2   0   9      218.35      256.82      5.63 o
   3   0   9      111.20      121.54      6.17 o
   4   0   9      580.88      573.13     13.54 o
   5   0   9        6.14        5.16      5.26 o
   6   0   9        3.65        4.98      7.00 o
   7   0   9        0.32       -4.17      7.78 o
   8   0   9        2.19        9.25      8.82 o
   0   1   9      345.96      326.15      7.36 o
   1   1   9      251.61      270.28      4.79 o
   2   1   9       64.36       67.59      2.39 o
   3   1   9       75.88       73.33      3.80 o
   4   1   9       59.55       54.31      3.75 o
   5   1   9       23.31       21.88      4.04 o
   6   1   9        7.29        1.94      4.48 o
   7   1   9        8.81       -1.53      5.69 o
   8   1   9        3.92        5.83      7.34 o
   0   2   9        0.52        3.02      2.63 o
   1   2   9     1245.75     1291.30     12.89 o
   2   2   9      268.19      270.41      5.32 o
   3   2   9      200.18      197.42      5.42 o
   4   2   9        6.41        2.91      3.05 o
   5   2   9       71.17       78.18      5.00 o
   6   2   9       23.27       15.93      5.08 o
   7   2   9        9.99        6.49      5.91 o
   8   2   9        1.81       18.16      6.89 o
   0   3   9       16.23       15.07      3.67 o
   1   3   9      177.42      186.18      4.01 o
   2   3   9      546.16      574.81      6.93 o
   3   3   9      105.52      109.52      3.99 o
   4   3   9       69.00       73.01      4.53 o
   5   3   9       19.76       16.13      4.34 o
   6   3   9        5.73        1.46      4.95 o
   7   3   9        8.31        1.39      8.41 o
   8   3   9        9.29       20.82      7.78 o
   0   4   9     1001.93     1046.26     17.07 o
   1   4   9       77.11       84.41      3.71 o
   2   4   9      391.33      393.46      5.75 o
   3   4   9      556.61      580.35      8.81 o
   4   4   9      126.44      118.96      5.60 o
   5   4   9       84.00       86.78      7.61 o
   6   4   9        3.47       -0.54      4.99 o
   7   4   9       15.93       16.11      7.90 o
   8   4   9        2.92       23.06     19.41 o
   0   5   9     1012.78      979.13     17.76 o
   1   5   9      347.40      363.97      6.37 o
   2   5   9       52.92       52.72      2.74 o
   3   5   9        1.21        3.83      2.31 o
   4   5   9      143.68      147.01      6.50 o
   5   5   9       46.19       60.15      6.44 o
   6   5   9        3.33       -3.49      5.82 o
   7   5   9        1.56       -3.17      6.38 o
   0   6   9      531.68      538.47     12.54 o
   1   6   9      137.52      124.00      4.17 o
   2   6   9      191.74      212.00      4.78 o
   3   6   9      514.31      498.23      7.49 o
   4   6   9       33.20       29.04      5.48 o
   5   6   9        3.60       -2.11      6.81 o
   6   6   9        2.78       -1.99      6.34 o
   7   6   9        4.08        3.28      7.18 o
   0   7   9      272.86      243.50      9.28 o
   1   7   9      263.25      253.83      5.51 o
   2   7   9       39.36       37.25      3.03 o
   3   7   9       85.55       81.27      4.27 o
   4   7   9      100.63      106.06      7.98 o
   5   7   9       17.46       19.96      6.73 o
   6   7   9        0.25        5.38      6.77 o
   7   7   9        1.58       12.14      7.69 o
   0   8   9       74.39       78.08      6.44 o
   1   8   9      331.85      324.02      7.43 o
   2   8   9       85.64       87.80      4.53 o
   3   8   9       27.51       15.65      4.21 o
   4   8   9       24.64       28.17      6.49 o
   5   8   9        8.45       17.56      7.06 o
   6   8   9       13.44       16.05      7.53 o
   7   8   9        7.74       17.24      8.57 o
   0   9   9       53.51       51.43      6.83 o
   1   9   9       42.22       45.87      4.53 o
   2   9   9       17.96       18.45      4.03 o
   3   9   9       45.59       32.78      5.46 o
   4   9   9       13.70       13.68      5.63 o
   5   9   9        5.07        4.10      7.22 o
   6   9   9        9.03       13.33      8.15 o
   0  10   9       15.61       27.53      7.42 o
   1  10   9       98.31      105.11      6.60 o
   2  10   9      151.24      150.94      8.15 o
   3  10   9       15.81        9.82      5.35 o
   4  10   9        2.89       -0.60      5.81 o
   5  10   9        2.67       -2.70      8.06 o
   6  10   9        4.01        0.96      8.88 o
   0  11   9      244.01      259.38     14.37 o
   1  11   9      109.15      102.08      7.43 o
   2  11   9        5.67        8.34      5.63 o
   3  11   9       17.64        3.80      5.70 o
   4  11   9        0.51        7.94      6.64 o
   5  11   9        2.26       -2.21      8.82 o
   6  11   9        0.50       -9.23      9.23 o
   0  12   9        0.35       -1.51      7.17 o
   1  12   9       24.68       30.41     10.32 o
   2  12   9       18.72       21.76      6.57 o
   3  12   9        0.92       -5.20      6.10 o
   4  12   9       10.66       -2.09      8.44 o
   5  12   9        1.48       -9.36      9.36 o
   0  13   9        5.55       10.50     10.98 o
   1  13   9        3.61       -3.38      6.44 o
   2  13   9        8.54        4.73      6.91 o
   3  13   9        6.54        4.33      7.19 o
   4  13   9        4.48       -1.17      6.50 o
   5  13   9        0.92       -0.28     10.91 o
   0  14   9        1.17       21.07     12.93 o
   1  14   9        9.99       18.72      8.10 o
   2  14   9       16.09       21.37      8.85 o
   3  14   9        1.22        4.22      9.98 o
   4  14   9        4.22       20.58      8.89 o
   0  15   9       25.08        6.36     13.49 o
   1  15   9       20.90       17.67      9.94 o
   2  15   9        0.13        1.06     10.58 o
   3  15   9       14.25       35.14     11.14 o
   0  16   9        1.38        5.04     14.47 o
   1  16   9        4.47       14.14     10.47 o
   2  16   9        1.45       18.02     14.46 o
   0   0  10        0.04       -4.03      4.03 o
   1   0  10      460.90      462.23      9.05 o
   2   0  10      142.19      154.40      4.97 o
   3   0  10        4.35       -0.34      4.02 o
   4   0  10       10.40       11.62      4.78 o
   5   0  10      155.66      170.10      9.32 o
   6   0  10        0.58       -1.40      7.50 o
   7   0  10        0.33        2.57      8.42 o
   8   0  10       12.41       16.85     10.25 o
   0   1  10      132.50      144.73      5.87 o
   1   1  10      541.23      528.61      6.96 o
   2   1  10      168.66      179.03      3.67 o
   3   1  10      135.55      155.52      5.16 o
   4   1  10      102.61      110.03      4.81 o
   5   1  10       39.09       48.35      4.75 o
   6   1  10        2.84       -1.58      5.04 o
   7   1  10        3.70       -3.99      6.06 o
   8   1  10        5.66        9.83      6.93 o
   0   2  10      291.97      283.75      7.59 o
   1   2  10      225.37      214.13      4.32 o
   2   2  10      243.78      268.73      4.59 o
   3   2  10       12.84        9.36      3.16 o
   4   2  10       25.75       16.48      3.49 o
   5   2  10       32.73       21.89      4.65 o
   6   2  10        2.19       -3.16      5.03 o
   7   2  10        8.87        6.01      8.22 o
   8   2  10       18.56       28.12      7.54 o
   0   3  10        8.06       13.57      3.46 o
   1   3  10      316.17      325.60      6.17 o
   2   3  10      377.16      354.73      5.44 o
   3   3  10      363.64      344.11      6.75 o
   4   3  10       10.82       13.89      3.76 o
   5   3  10       16.54       16.30      4.96 o
   6   3  10       10.51        8.92      6.21 o
   7   3  10        2.25       -0.34      6.38 o
   0   4  10      206.55      210.32      7.38 o
   1   4  10       26.44       25.64      2.50 o
   2   4  10       64.11       74.55      3.53 o
   3   4  10      196.67      206.28      5.55 o
   4   4  10      290.26      320.79      9.13 o
   5   4  10       41.57       31.02      6.63 o
   6   4  10        6.50        8.49      5.92 o
   7   4  10       10.34       14.07      6.93 o
   0   5  10       20.16       13.79      4.20 o
   1   5  10      251.39      254.72      5.66 o
   2   5  10       62.46       75.30      3.57 o
   3   5  10      267.12      270.15      5.56 o
   4   5  10       88.40       73.36      5.87 o
   5   5  10       13.90       17.76      6.38 o
   6   5  10        5.56       10.53      6.32 o
   7   5  10        7.76       14.38      7.26 o
   0   6  10       27.17       45.01      5.01 o
   1   6  10      119.22      122.32      4.23 o
   2   6  10       55.60       63.06      3.26 o
   3   6  10       38.27       36.89      3.67 o
   4   6  10       42.42       48.11      6.58 o
   5   6  10       15.09        4.23      6.30 o
   6   6  10       21.20       28.88      7.45 o
   7   6  10        2.52       -4.18     10.48 o
   0   7  10        0.23        0.84      4.09 o
   1   7  10      103.90      105.73      4.82 o
   2   7  10      474.09      489.74      8.17 o
   3   7  10       98.18      100.68      5.30 o
   4   7  10       84.26       88.69      8.83 o
   5   7  10        3.43        8.61      6.46 o
   6   7  10        3.09       10.03      7.34 o
   7   7  10       25.82       39.40      8.90 o
   0   8  10       47.43       61.59      7.96 o
   1   8  10       72.54       81.96      4.30 o
   2   8  10        7.04        7.23      3.31 o
   3   8  10       38.50       41.70      5.02 o
   4   8  10       39.44       35.87      5.15 o
   5   8  10        7.83       -1.23      6.92 o
   6   8  10        3.08       13.50      7.72 o
   7   8  10        1.33        1.14      8.15 o
   0   9  10        0.34        1.28      5.43 o
   1   9  10        8.61        6.96      4.13 o
   2   9  10       78.16       83.90      5.75 o
   3   9  10       39.88       44.27      5.28 o
   4   9  10       44.01       42.16      6.01 o
   5   9  10        2.13        2.64      6.92 o
   6   9  10       23.59       29.82      9.02 o
   0  10  10      132.31      121.39      9.49 o
   1  10  10      124.35      130.14      6.90 o
   2  10  10      137.97      135.30      9.36 o
   3  10  10        0.25        0.66      5.20 o
   4  10  10       14.83       11.85      6.39 o
   5  10  10        0.02       -7.12      8.21 o
   6  10  10        6.31        9.00      9.26 o
   0  11  10       25.07       19.26      7.98 o
   1  11  10      143.60      138.92      8.79 o
   2  11  10       41.90       36.25      6.65 o
   3  11  10        8.88        3.83      5.84 o
   4  11  10       23.62       17.97      6.03 o
   5  11  10        2.57        8.62      9.14 o
   6  11  10        2.12        1.27      9.50 o
   0  12  10        0.34       -0.15      7.43 o
   1  12  10        6.53        7.05      6.70 o
   2  12  10       29.07       31.23      7.07 o
   3  12  10        2.24       10.25      6.70 o
   4  12  10        4.41        5.54      7.61 o
   5  12  10        2.63        0.61      9.36 o
   0  13  10        4.83        3.82     11.03 o
   1  13  10        3.73        3.55      6.94 o
   2  13  10        2.68        2.82      7.06 o
   3  13  10        0.05       -4.27      7.40 o
   4  13  10        1.81        0.47      7.94 o
   5  13  10        0.26       15.29     11.60 o
   0  14  10       26.59       11.40     20.08 o
   1  14  10        7.63       -2.94      7.89 o
   2  14  10       10.34       25.25      8.93 o
   3  14  10        1.82       -3.09      9.00 o
   4  14  10        3.10        2.92      8.47 o
   0  15  10        9.90        0.35     14.60 o
   1  15  10        0.43       -8.74      8.74 o
   2  15  10        1.05       -9.47      9.54 o
   3  15  10        4.86        9.29     10.55 o
   0  16  10        1.92        6.69     14.77 o
   1  16  10        3.39        8.05     10.23 o
   2  16  10        2.44       -2.10     14.11 o
   1   0  11       79.10       89.29      4.22 o
   2   0  11      229.61      241.04      9.27 o
   3   0  11      308.77      295.12     10.77 o
   4   0  11        0.93        3.32      4.76 o
   5   0  11        4.21       11.63      6.87 o
   6   0  11        0.29       -8.03      8.03 o
   7   0  11        3.74       11.19      9.20 o
   8   0  11        1.84        0.35     28.37 o
   0   1  11       63.27       62.28      5.22 o
   1   1  11        2.13        2.38      1.92 o
   2   1  11      101.63      106.21      3.18 o
   3   1  11      128.03      127.74      5.26 o
   4   1  11        7.64       12.64      3.61 o
   5   1  11       32.03       44.15      5.57 o
   6   1  11        2.01       -5.82      5.82 o
   7   1  11       19.53       12.22      6.67 o
   0   2  11      163.19      160.10      8.79 o
   1   2  11        1.69        3.71      1.95 o
   2   2  11       41.30       39.33      2.43 o
   3   2  11        2.30       -2.43      2.43 o
   4   2  11       53.10       50.07      4.64 o
   5   2  11       66.36       68.37      6.66 o
   6   2  11        3.77        8.99      6.15 o
   7   2  11       12.57       17.69      6.94 o
   0   3  11        7.99        7.22      4.28 o
   1   3  11       33.82       35.24      2.59 o
   2   3  11       20.33       21.88      2.37 o
   3   3  11      225.10      245.50      6.75 o
   4   3  11       28.23       24.87      4.58 o
   5   3  11        6.82        5.89      5.17 o
   6   3  11        3.36        7.75      6.20 o
   7   3  11        7.56        6.87      6.79 o
   0   4  11        8.99        0.99      3.73 o
   1   4  11      266.13      259.35      6.82 o
   2   4  11      251.13      247.71      5.01 o
   3   4  11       70.64       79.76      3.76 o
   4   4  11       17.03       24.84      4.94 o
   5   4  11        1.23        2.99      5.72 o
   6   4  11        3.47        5.07      6.37 o
   7   4  11        5.27        6.79      6.85 o
   0   5  11        2.72        7.00      4.08 o
   1   5  11       41.89       44.12      3.64 o
   2   5  11      168.28      182.63      4.61 o
   3   5  11      268.01      264.94      5.91 o
   4   5  11       82.70       87.80      7.26 o
   5   5  11       18.31       17.43      6.73 o
   6   5  11        5.59        5.62      6.62 o
   7   5  11        0.53       -4.07      7.10 o
   0   6  11       12.65        2.20      4.05 o
   1   6  11      383.25      370.71      7.55 o
   2   6  11      332.34      359.28      6.58 o
   3   6  11      139.87      139.47      5.38 o
   4   6  11      255.35      260.60     10.80 o
   5   6  11       32.39       16.10      6.86 o
   6   6  11        1.87        2.56      6.99 o
   7   6  11        2.24        1.82      7.61 o
   0   7  11        4.30       15.18      4.83 o
   1   7  11      197.40      186.65      5.96 o
   2   7  11       42.10       36.82      4.17 o
   3   7  11       19.91       17.96      4.22 o
   4   7  11       25.36        9.10      6.05 o
   5   7  11        4.12        3.66      6.90 o
   6   7  11        7.09       10.36      9.38 o
   7   7  11        3.18        9.20      9.02 o
   0   8  11       39.41       38.02      6.02 o
   1   8  11      139.38      149.71      5.89 o
   2   8  11        5.39        8.25      4.10 o
   3   8  11        2.85        1.27      4.56 o
   4   8  11       24.37       17.13      7.09 o
   5   8  11        2.53       -1.70      6.95 o
   6   8  11       20.72       31.80      8.65 o
   7   8  11       13.36       -3.90     24.61 o
   0   9  11       13.14       26.50      6.14 o
   1   9  11       34.44       34.00      4.35 o
   2   9  11       99.06       95.65      6.15 o
   3   9  11       48.65       54.80      6.81 o
   4   9  11       50.93       58.13      6.66 o
   5   9  11        4.51       15.55      7.96 o
   6   9  11        6.07        7.51      9.14 o
   0  10  11      218.35      184.01     14.61 o
   1  10  11       96.40      102.83     11.04 o
   2  10  11       68.15       71.83      6.73 o
   3  10  11        9.24       12.71      5.81 o
   4  10  11        6.71        8.27      6.43 o
   5  10  11        3.09       -5.31      8.86 o
   6  10  11        0.17       -0.46      9.29 o
   0  11  11        0.02        0.10      7.23 o
   1  11  11       24.03       25.27      6.39 o
   2  11  11        5.42        3.86      5.74 o
   3  11  11        5.95       -1.12      6.02 o
   4  11  11       12.14        1.43      7.11 o
   5  11  11        1.82        2.95      9.07 o
   0  12  11       13.50       12.80      9.25 o
   1  12  11        1.07       14.54      6.84 o
   2  12  11        0.30       10.30      6.94 o
   3  12  11        5.63        2.53      6.78 o
   4  12  11        0.92       -5.92      5.92 o
   5  12  11        1.33        0.15     10.07 o
   0  13  11        8.84       18.26     12.12 o
   1  13  11        3.40       22.53      7.74 o
   2  13  11       12.76       11.21      7.66 o
   3  13  11        7.80        6.32      8.09 o
   4  13  11        0.30       -3.22      6.79 o
   0  14  11        6.64      -13.05     14.76 o
   1  14  11       10.94       10.34      9.08 o
   2  14  11        1.25       -2.60      8.58 o
   3  14  11        4.08       15.57     10.29 o
   4  14  11        6.86       25.77      9.35 o
   0  15  11        0.01        7.89     14.82 o
   1  15  11        4.26        2.91      9.93 o
   2  15  11        8.48       21.85     10.78 o
   3  15  11        3.92       12.06     10.56 o
   0  16  11        2.17      -13.07     30.79 o
   1  16  11        0.30       -5.75     10.20 o
   0   0  12       17.65       12.92      5.77 o
   1   0  12       33.31       35.81      3.56 o
   2   0  12      297.79      317.16      7.36 o
   3   0  12        1.87        5.85      3.45 o
   4   0  12        7.38        5.44      5.27 o
   5   0  12       18.26       18.91      9.52 o
   6   0  12       23.67       25.07     10.28 o
   7   0  12       10.24        2.70     13.03 o
   0   1  12      549.43      512.24     12.70 o
   1   1  12      117.02      113.87      3.96 o
   2   1  12      283.64      263.06      4.93 o
   3   1  12       38.19       47.89      3.76 o
   4   1  12       45.06       46.01      4.90 o
   5   1  12       17.93        9.67      5.87 o
   6   1  12       19.79       10.68      6.50 o
   7   1  12       10.43       21.06      7.41 o
   0   2  12       11.02       12.49      3.76 o
   1   2  12      308.01      297.41      5.89 o
   2   2  12      124.62      131.55      3.90 o
   3   2  12      462.71      467.88     10.10 o
   4   2  12       13.21        7.02      4.45 o
   5   2  12        0.56       10.10      6.02 o
   6   2  12        6.32        1.69      6.47 o
   7   2  12        3.88        0.00      7.65 o
   0   3  12      242.19      241.70      8.12 o
   1   3  12       91.86      100.89      3.90 o
   2   3  12      171.36      155.37      5.33 o
   3   3  12       47.98       51.19      3.82 o
   4   3  12      101.88       94.45      6.81 o
   5   3  12        2.99        7.08      6.11 o
   6   3  12        9.39        8.06      6.74 o
   7   3  12        3.49        3.40      7.00 o
   0   4  12      107.14      112.86      6.22 o
   1   4  12       17.86       18.56      2.63 o
   2   4  12       61.60       56.36      4.18 o
   3   4  12       97.86      103.38      4.66 o
   4   4  12       55.40       62.50      6.94 o
   5   4  12       16.69       15.44      6.65 o
   6   4  12       10.04        3.30      6.61 o
   7   4  12        8.02       11.81      7.41 o
   0   5  12       20.95       12.08      4.37 o
   1   5  12      113.93      117.47      4.48 o
   2   5  12       21.02       20.22      2.79 o
   3   5  12      431.99      471.57      9.62 o
   4   5  12       51.45       42.27      6.59 o
   5   5  12        5.79       -5.98      5.98 o
   6   5  12        1.31       -6.32      6.32 o
   7   5  12        4.14       11.00      7.84 o
   0   6  12       33.43       30.77      5.11 o
   1   6  12       68.83       61.91      4.22 o
   2   6  12      223.60      220.03      5.59 o
   3   6  12      137.78      145.20      6.43 o
   4   6  12        5.30       10.16      5.98 o
   5   6  12        0.66       -3.99      6.40 o
   6   6  12        6.32        5.25      7.28 o
   7   6  12        1.12       -2.76      7.78 o
   0   7  12      129.79      143.91     10.35 o
   1   7  12       90.52       83.13      4.54 o
   2   7  12        9.24       11.06      3.73 o
   3   7  12       68.27       71.10      5.86 o
   4   7  12        2.10        7.22      6.24 o
   5   7  12        0.72       -0.50      6.86 o
   6   7  12       10.91       20.24      8.20 o
   7   7  12        2.67        7.83      8.53 o
   0   8  12        6.11        7.17      5.12 o
   1   8  12      159.40      173.96      6.10 o
   2   8  12       35.38       34.73      5.01 o
   3   8  12      130.48      144.76      7.30 o
   4   8  12        7.26       10.76      5.21 o
   5   8  12        1.42       -4.27      6.98 o
   6   8  12        0.13       -1.62      7.97 o
   0   9  12       25.23       25.32      6.35 o
   1   9  12       13.32       14.54      4.51 o
   2   9  12      179.91      178.91      8.78 o
   3   9  12        2.15       -1.06      5.20 o
   4   9  12        2.72        3.18      5.59 o
   5   9  12        1.08       -7.91      7.91 o
   6   9  12        1.56        8.31      9.33 o
   0  10  12      207.85      172.75     16.28 o
   1  10  12       60.22       54.05      6.74 o
   2  10  12       37.17       41.32      6.33 o
   3  10  12       18.61       16.56      6.74 o
   4  10  12        0.23       -4.73      6.38 o
   5  10  12        5.07        4.70      9.15 o
   6  10  12        0.41       -7.60      9.47 o
   0  11  12       15.95        3.42      7.79 o
   1  11  12       32.82       22.04      6.99 o
   2  11  12        1.80       -4.88      5.61 o
   3  11  12        5.92        9.72      6.36 o
   4  11  12        0.61       -5.97      6.79 o
   5  11  12        1.72       10.10      9.81 o
   0  12  12        9.13        1.03     10.77 o
   1  12  12       31.90       23.53      7.50 o
   2  12  12        3.79       -1.29      7.00 o
   3  12  12       12.58       18.05      7.48 o
   4  12  12        0.71       -0.59      6.26 o
   5  12  12        1.43        4.94     10.18 o
   0  13  12       13.78       12.50     22.00 o
   1  13  12       13.57       16.67      8.29 o
   2  13  12        9.27       13.55      8.49 o
   3  13  12        1.38       12.17      7.96 o
   4  13  12        0.39        4.09      7.65 o
   0  14  12        9.94      -11.39     11.39 o
   1  14  12        0.90        0.42      9.72 o
   2  14  12        4.35       -4.07      8.57 o
   3  14  12       15.29       17.68     10.07 o
   0  15  12        0.00       16.98     14.44 o
   1  15  12        0.16       -9.83      9.83 o
   2  15  12        5.81       25.87     14.55 o
   0  16  12        7.73       22.12     15.98 o
   1  16  12        0.84       17.73     11.23 o
   1   0  13       54.46       47.94      4.18 o
   2   0  13      200.65      195.97      6.14 o
   3   0  13       51.83       52.66      4.52 o
   4   0  13       14.78       26.52      9.35 o
   5   0  13       47.15       63.48     11.41 o
   6   0  13        0.13       -1.98     12.65 o
   7   0  13        1.12        4.43     10.35 o
   0   1  13        2.99        6.43      3.98 o
   1   1  13      210.29      217.96      4.97 o
   2   1  13       77.46       92.99      3.64 o
   3   1  13       20.24       18.71      2.66 o
   4   1  13       43.84       38.00      6.17 o
   5   1  13       16.39       30.24      6.88 o
   6   1  13       13.95       15.51      7.03 o
   7   1  13        8.24       13.84      7.80 o
   0   2  13       20.95       22.19      4.20 o
   1   2  13       35.88       29.67      2.97 o
   2   2  13      419.22      404.73      6.39 o
   3   2  13       73.81       86.71      3.84 o
   4   2  13        0.82        1.93      5.29 o
   5   2  13        2.34       -5.59      5.64 o
   6   2  13        4.95        9.30      7.05 o
   7   2  13        1.86       -4.73      7.04 o
   0   3  13        7.19        7.22      4.03 o
   1   3  13       82.95       68.29      3.49 o
   2   3  13       88.38       75.87      4.72 o
   3   3  13      196.25      208.16      7.32 o
   4   3  13        6.75        1.46      5.34 o
   5   3  13       37.46       37.07      7.25 o
   6   3  13        1.36        2.81      6.72 o
   7   3  13        9.28       13.17     10.38 o
   0   4  13       43.28       36.10      4.91 o
   1   4  13       66.72       74.29      3.98 o
   2   4  13      253.68      271.85      6.07 o
   3   4  13       11.89        2.45      3.58 o
   4   4  13        3.64        1.88      5.50 o
   5   4  13        5.02        5.70      6.48 o
   6   4  13        1.85       -2.79      7.03 o
   7   4  13        6.17       16.76      7.85 o
   0   5  13        1.33       -3.84      3.84 o
   1   5  13        8.84       11.65      2.94 o
   2   5  13      260.33      255.04      6.25 o
   3   5  13       22.05       10.81      4.39 o
   4   5  13       30.63       31.41      6.64 o
   5   5  13        8.06       -6.25      8.45 o
   6   5  13        6.59       14.76      7.68 o
   7   5  13        1.74       11.09      8.38 o
   0   6  13       12.50        0.51      5.57 o
   1   6  13      131.83      131.67      5.37 o
   2   6  13      313.65      331.87      8.73 o
   3   6  13       97.64      107.21      6.12 o
   4   6  13        2.89       -5.75      5.75 o
   5   6  13        0.83        5.84      7.05 o
   6   6  13        3.13        4.32      7.54 o
   7   6  13        6.08       -6.06      7.90 o
   0   7  13       17.38       14.95      5.23 o
   1   7  13      151.54      150.87      6.62 o
   2   7  13       86.92       93.15      5.95 o
   3   7  13       84.87       72.79      6.07 o
   4   7  13       34.96       42.26      7.40 o
   5   7  13        3.71       12.33      7.49 o
   6   7  13        7.57        4.88      8.09 o
   0   8  13       61.94       76.26      7.59 o
   1   8  13       27.13       20.89      4.62 o
   2   8  13       68.39       58.57      6.28 o
   3   8  13       43.77       38.09      5.59 o
   4   8  13        2.96       14.81      5.53 o
   5   8  13        4.60       11.35      7.83 o
   6   8  13        0.75       -1.75      8.07 o
   0   9  13      140.09      139.58     12.81 o
   1   9  13       41.74       40.69      5.63 o
   2   9  13       33.94       31.71      5.85 o
   3   9  13        9.80        4.01      5.97 o
   4   9  13        1.20        9.08      6.08 o
   5   9  13        7.40       -1.06      8.59 o
   6   9  13        4.27        4.45      9.66 o
   0  10  13       64.04       78.71     12.26 o
   1  10  13        5.53        8.84      5.76 o
   2  10  13        3.83        4.90      5.48 o
   3  10  13       25.51       33.87      7.23 o
   4  10  13        5.31        8.91      6.94 o
   5  10  13        6.51       10.92      9.80 o
   6  10  13        6.00       37.61     28.41 o
   0  11  13        3.11       -8.22      8.22 o
   1  11  13       11.12        8.36      6.65 o
   2  11  13        7.01        6.20      6.23 o
   3  11  13        5.02       -5.41      6.75 o
   4  11  13        6.08       16.13      7.65 o
   5  11  13       11.81       -2.67     10.03 o
   0  12  13      104.04       74.46     14.97 o
   1  12  13       18.86       18.09      7.50 o
   2  12  13        0.21       -7.10      7.10 o
   3  12  13        2.82       -2.24      6.90 o
   4  12  13        0.19       -4.11      6.58 o
   5  12  13        1.74       -8.59     11.68 o
   0  13  13        5.75       22.74     12.51 o
   1  13  13        4.03       -0.40      7.86 o
   2  13  13        0.90       -3.72      8.12 o
   3  13  13        2.54        7.23      8.26 o
   4  13  13        9.34        7.18      7.93 o
   0  14  13        6.90        9.53     13.39 o
   1  14  13        4.67       -1.95      9.43 o
   2  14  13        6.29       -0.87      9.79 o
   3  14  13        2.86       11.17     10.51 o
   0  15  13        0.84        2.05     14.25 o
   1  15  13        7.35        6.44     10.23 o
   2  15  13        5.55        0.51     31.86 o
   0   0  14      677.06      607.51     20.81 o
   1   0  14      112.83      115.27      6.01 o
   2   0  14      187.64      186.97      6.26 o
   3   0  14        2.57       -0.53      4.08 o
   4   0  14        2.50       -7.40      7.92 o
   5   0  14        2.57        2.96     10.51 o
   6   0  14        0.06       -8.58      9.66 o
   7   0  14        2.12       -5.26     10.55 o
   0   1  14        0.56       -1.53      3.95 o
   1   1  14       61.11       60.27      3.65 o
   2   1  14      140.77      149.18      4.09 o
   3   1  14       96.97       89.14      4.28 o
   4   1  14       22.22       25.15      6.67 o
   5   1  14       33.94       34.08      7.47 o
   6   1  14        0.39       -6.33      6.62 o
   7   1  14        0.12       -7.40      7.40 o
   0   2  14       35.54       46.37      5.00 o
   1   2  14      216.85      207.34      5.67 o
   2   2  14      124.14      136.16      4.88 o
   3   2  14        5.19        3.41      3.09 o
   4   2  14        0.04       -4.02      5.81 o
   5   2  14       10.39       21.40      6.93 o
   6   2  14       13.78       15.11      7.52 o
   7   2  14        6.96        8.71      8.11 o
   0   3  14       44.98       52.13      5.38 o
   1   3  14       50.71       53.11      3.59 o
   2   3  14       62.83       68.66      3.59 o
   3   3  14      116.77      123.97      5.51 o
   4   3  14      104.34      108.44      9.06 o
   5   3  14       12.62        0.03      6.56 o
   6   3  14        1.60       -3.81      6.97 o
   7   3  14        1.69        0.00      7.88 o
   0   4  14      283.73      282.83      9.52 o
   1   4  14       23.84       22.00      3.37 o
   2   4  14       62.15       62.64      3.76 o
   3   4  14       30.59       27.03      3.94 o
   4   4  14       12.46        3.14      6.23 o
   5   4  14        7.67       15.32      7.13 o
   6   4  14       20.09       25.39      7.89 o
   7   4  14        0.40       -5.18      7.86 o
   0   5  14      306.88      278.06      9.79 o
   1   5  14       69.63       77.56      4.67 o
   2   5  14      541.20      521.34     10.80 o
   3   5  14      138.66      141.10      6.92 o
   4   5  14       10.19        5.05      6.16 o
   5   5  14        3.49        9.64      7.03 o
   6   5  14        7.49       13.88      8.84 o
   7   5  14        2.29        8.80      8.43 o
   0   6  14       94.26       78.45      7.81 o
   1   6  14       38.03       30.64      4.34 o
   2   6  14       96.57       84.29      6.35 o
   3   6  14      172.02      187.85      8.80 o
   4   6  14       11.74       14.09      6.50 o
   5   6  14        4.33        8.45      7.40 o
   6   6  14        0.65        1.48      7.72 o
   0   7  14      253.12      255.82     10.28 o
   1   7  14       11.59        9.61      4.28 o
   2   7  14       63.24       75.88      6.00 o
   3   7  14       24.34       22.21      5.85 o
   4   7  14       26.92       28.96      5.79 o
   5   7  14       14.16        9.68      7.98 o
   6   7  14       10.21       -5.80      8.14 o
   0   8  14       71.39       73.42      8.01 o
   1   8  14        3.50        7.37      4.76 o
   2   8  14       31.28       29.33      5.94 o
   3   8  14        5.52        2.89      4.98 o
   4   8  14        8.55        4.40      5.75 o
   5   8  14        8.54        9.62      8.88 o
   6   8  14        5.14        3.27      8.58 o
   0   9  14       51.64       45.50      9.09 o
   1   9  14       28.27       23.67      5.66 o
   2   9  14        0.49       -5.69      5.69 o
   3   9  14       14.22       16.04      6.64 o
   4   9  14       15.36       14.23      6.87 o
   5   9  14        0.61        0.02      8.97 o
   6   9  14        0.63       -5.13      9.89 o
   0  10  14        1.79       -1.41      7.70 o
   1  10  14        3.49       -4.28      6.13 o
   2  10  14        9.15       14.12      5.97 o
   3  10  14        4.41        1.94      7.48 o
   4  10  14       15.45        5.20      7.56 o
   5  10  14        8.66       20.67     10.53 o
   0  11  14       35.05       27.87     15.30 o
   1  11  14        6.68       16.20      7.10 o
   2  11  14        0.68        6.55      6.81 o
   3  11  14        2.79       10.07      7.46 o
   4  11  14        1.57       -5.13      7.64 o
   5  11  14        0.08       -2.90     10.22 o
   0  12  14        3.86        8.44     12.24 o
   1  12  14       13.00       21.59      8.43 o
   2  12  14        6.45        5.89      7.54 o
   3  12  14        1.40       -2.44      7.63 o
   4  12  14       12.03       31.38      7.35 o
   0  13  14        2.59       -7.52     12.21 o
   1  13  14        8.42       15.71      9.79 o
   2  13  14        8.38       13.62      8.80 o
   3  13  14        3.99        0.98      8.31 o
   4  13  14       11.49       21.34      8.29 o
   0  14  14        5.40       21.03     14.70 o
   1  14  14        0.49       -0.15      9.77 o
   2  14  14        0.53       -2.43     12.74 o
   3  14  14        1.39       -4.06      8.87 o
   0  15  14        3.13        9.89     15.06 o
   1  15  14        9.73       12.34     11.00 o
   1   0  15       18.39       17.49      4.61 o
   2   0  15        2.37        4.04      3.70 o
   3   0  15       89.12       78.97      6.54 o
   4   0  15       27.32       21.91      9.66 o
   5   0  15        0.16       -8.77      8.84 o
   6   0  15        3.32       -5.18      9.74 o
   7   0  15        9.82        2.38     11.78 o
   0   1  15      192.58      205.47      9.33 o
   1   1  15      138.21      131.49      4.87 o
   2   1  15      193.10      193.05      6.67 o
   3   1  15      248.03      235.39      6.84 o
   4   1  15       19.29       10.71      6.69 o
   5   1  15       14.20        9.11      7.53 o
   6   1  15       11.71       11.63      7.66 o
   7   1  15        0.21        0.62      7.98 o
   0   2  15      194.66      184.00      7.90 o
   1   2  15       85.74       73.83      4.36 o
   2   2  15       11.18       10.58      2.95 o
   3   2  15       50.28       42.65      4.17 o
   4   2  15      107.27      110.70      9.59 o
   5   2  15        8.63        5.84      7.40 o
   6   2  15        2.60       -1.50      7.21 o
   7   2  15        1.09        5.48      8.35 o
   0   3  15       93.67      103.22      7.20 o
   1   3  15      152.09      128.68      5.02 o
   2   3  15       62.10       62.36      4.92 o
   3   3  15       15.59       19.77      3.89 o
   4   3  15        2.45        6.57      6.44 o
   5   3  15       34.68       23.83      7.70 o
   6   3  15        7.37        1.85      7.68 o
   7   3  15        1.33        8.48      8.45 o
   0   4  15       51.57       59.82      5.91 o
   1   4  15       92.16       84.91      5.21 o
   2   4  15      137.32      145.51      6.45 o
   3   4  15      134.17      135.65      6.97 o
   4   4  15       66.48       63.31      8.39 o
   5   4  15        1.44       11.96      7.34 o
   6   4  15        8.70       12.76      8.06 o
   7   4  15        9.58       13.28      8.83 o
   0   5  15       14.72       10.24      4.95 o
   1   5  15       15.66       13.36      3.53 o
   2   5  15       18.65       22.49      4.83 o
   3   5  15      192.80      192.87      6.30 o
   4   5  15        9.27        8.26      6.64 o
   5   5  15        4.47        8.32      7.33 o
   6   5  15        2.80       18.53      8.35 o
   0   6  15       68.32       72.55      6.93 o
   1   6  15      167.85      151.96      6.14 o
   2   6  15       13.48        0.65      4.86 o
   3   6  15       11.94       11.19      3.71 o
   4   6  15        2.68       -2.74      6.71 o
   5   6  15       16.71       13.15      7.66 o
   6   6  15        9.29        4.17      8.27 o
   0   7  15      466.68      512.43     14.48 o
   1   7  15       10.87        8.83      4.75 o
   2   7  15       34.58       31.20      6.14 o
   3   7  15       18.30       19.15      5.41 o
   4   7  15        1.06        9.13      5.47 o
   5   7  15        7.34       -4.12      7.81 o
   6   7  15        1.62       -3.18      8.51 o
   0   8  15        4.79       -3.00      6.54 o
   1   8  15       45.90       41.50      5.92 o
   2   8  15       15.09        8.91      4.90 o
   3   8  15       16.61       15.09      5.93 o
   4   8  15        0.36        0.75      5.83 o
   5   8  15        3.70        4.53      8.20 o
   6   8  15        2.32       -0.81      9.76 o
   0   9  15       44.73       31.76      8.73 o
   1   9  15        9.57       -2.17      5.70 o
   2   9  15        4.22        7.10      5.66 o
   3   9  15        7.22        0.78      6.38 o
   4   9  15        9.17       11.90      7.16 o
   5   9  15        5.54       13.86      9.76 o
   0  10  15       10.89       -3.80      9.42 o
   1  10  15        3.06       -3.70      6.41 o
   2  10  15        8.82        8.78      6.32 o
   3  10  15        6.20       17.94      7.36 o
   4  10  15        3.47        0.10      7.47 o
   5  10  15        6.41        7.00     10.27 o
   0  11  15        6.59       -7.10     10.57 o
   1  11  15       37.22       47.33      8.30 o
   2  11  15       19.82       23.93      8.02 o
   3  11  15        1.83        2.45      7.78 o
   4  11  15        0.98        1.03      7.58 o
   5  11  15        3.42        0.07     11.18 o
   0  12  15        8.10       10.72     12.32 o
   1  12  15        3.03       -0.10      7.86 o
   2  12  15        7.53       16.27      8.74 o
   3  12  15        3.75        5.03      9.37 o
   4  12  15        1.69        2.21      9.75 o
   0  13  15        1.24        6.18     12.94 o
   1  13  15        0.95        6.77      9.67 o
   2  13  15        3.86        3.52      9.48 o
   3  13  15        3.05       -8.35      8.43 o
   0  14  15       12.70       46.02     18.72 o
   1  14  15       12.12       11.33     10.36 o
   2  14  15        0.76      -11.25     11.25 o
   0  15  15       14.56       32.33     17.21 o
   0   0  16      277.11      245.47     13.99 o
   1   0  16        1.96        5.18      4.51 o
   2   0  16       11.40        7.38      5.06 o
   3   0  16      579.81      557.94     18.36 o
   4   0  16       19.70        9.79      9.96 o
   5   0  16       13.76       24.60     11.18 o
   6   0  16        0.83       -9.83     13.91 o
   7   0  16        0.00       -2.99     11.16 o
   0   1  16       79.55       88.15      6.87 o
   1   1  16       49.84       50.05      3.97 o
   2   1  16      130.83      122.75      5.72 o
   3   1  16        9.16        7.43      4.15 o
   4   1  16       45.97       29.26      7.70 o
   5   1  16        8.87        0.88      7.06 o
   6   1  16        0.16        0.78      7.37 o
   7   1  16        1.81       14.35      8.66 o
   0   2  16       48.67       40.63      5.41 o
   1   2  16       42.14       57.09      4.39 o
   2   2  16      144.56      138.32      6.37 o
   3   2  16      126.29      130.05      5.66 o
   4   2  16        8.20        5.59      6.72 o
   5   2  16       15.83       17.77      7.87 o
   6   2  16        0.90       -7.36      7.36 o
   7   2  16        5.24       -0.87      8.51 o
   0   3  16       46.89       61.97      6.02 o
   1   3  16       15.26       15.87      3.53 o
   2   3  16       11.64        9.13      4.34 o
   3   3  16       22.46       16.09      4.14 o
   4   3  16       49.79       42.72      8.15 o
   5   3  16       12.03       17.25      7.81 o
   6   3  16       10.16        8.37      8.32 o
   7   3  16        3.62       15.25     20.10 o
   0   4  16      132.86      121.81      7.55 o
   1   4  16       86.91       98.86      4.89 o
   2   4  16       45.77       55.75      5.39 o
   3   4  16       96.63      101.35      6.16 o
   4   4  16       59.91       60.44      8.79 o
   5   4  16       24.07       27.87      8.18 o
   6   4  16        4.51        6.55      8.22 o
   0   5  16      107.48      103.14      7.47 o
   1   5  16       77.33       84.71      5.22 o
   2   5  16       39.65       40.18      5.33 o
   3   5  16       22.30       32.26      4.83 o
   4   5  16       16.21        7.72      7.35 o
   5   5  16        9.34        9.22      7.79 o
   6   5  16        5.13        7.21      8.44 o
   0   6  16      124.19      109.96     10.11 o
   1   6  16      216.69      218.08      7.90 o
   2   6  16       15.41        1.11      5.04 o
   3   6  16        1.35        2.34      4.33 o
   4   6  16        3.38        2.14      7.21 o
   5   6  16        2.92       13.23      8.12 o
   6   6  16        3.61       -1.44      8.52 o
   0   7  16       14.00        5.77      6.41 o
   1   7  16      176.01      160.28      8.14 o
   2   7  16       14.40       18.28      5.29 o
   3   7  16        3.20        7.32      4.49 o
   4   7  16        8.67        2.93      5.93 o
   5   7  16        7.67        7.36      8.52 o
   6   7  16        0.37       -1.50      8.82 o
   0   8  16       29.05       36.74     11.23 o
   1   8  16        2.85        0.56      5.44 o
   2   8  16        0.06       -3.67      4.89 o
   3   8  16        3.59        1.26      5.62 o
   4   8  16        6.13       16.07      6.50 o
   5   8  16        6.25        9.71      9.83 o
   6   8  16        2.10       -6.16     21.74 o
   0   9  16        0.64       16.01      9.66 o
   1   9  16        4.98        1.21      6.12 o
   2   9  16        3.35       -2.07      5.82 o
   3   9  16        4.81        4.25      6.40 o
   4   9  16       22.28       25.60      7.83 o
   5   9  16        3.54        7.10      9.95 o
   0  10  16        0.98       -3.47     11.00 o
   1  10  16        0.02       -2.92      6.71 o
   2  10  16       10.66       19.53      8.44 o
   3  10  16        1.41        2.86      7.60 o
   4  10  16        0.96        1.74      7.62 o
   5  10  16        6.01       -1.70     10.39 o
   0  11  16       14.49        6.24     12.28 o
   1  11  16        5.81       11.64      7.93 o
   2  11  16        2.16       -1.92      7.00 o
   3  11  16        7.03        4.73      8.80 o
   4  11  16        6.42       11.89      8.75 o
   0  12  16        0.02       17.64     15.99 o
   1  12  16        3.55        6.77      9.31 o
   2  12  16        2.65       19.20      9.77 o
   3  12  16        6.25       14.03      9.93 o
   4  12  16        1.97        2.05      9.95 o
   0  13  16        0.40       21.26     13.32 o
   1  13  16        3.36       -3.38      9.50 o
   2  13  16        1.62        8.39     11.89 o
   3  13  16        9.18       16.04      9.60 o
   0  14  16        1.34       -1.98     14.83 o
   1  14  16        6.79       -0.67     10.28 o
   2  14  16        5.97       -2.41     11.73 o
   1   0  17       27.40       27.07      5.52 o
   2   0  17       18.24        1.40      5.99 o
   3   0  17       41.87       63.38      8.48 o
   4   0  17       38.16       29.15     11.12 o
   5   0  17        3.96        7.72     10.54 o
   6   0  17       14.33        8.88     11.43 o
   0   1  17      101.32      100.80      7.02 o
   1   1  17        4.82        4.27      3.26 o
   2   1  17       65.54       68.21      6.84 o
   3   1  17       67.78       74.93      6.28 o
   4   1  17        4.87        3.59      6.73 o
   5   1  17        0.27       10.97      7.80 o
   6   1  17        0.12        5.87      8.19 o
   0   2  17       23.32       20.09      5.08 o
   1   2  17       39.53       36.59      4.02 o
   2   2  17       61.71       70.31      5.62 o
   3   2  17       66.39       69.18      5.66 o
   4   2  17       48.60       53.71      8.75 o
   5   2  17        2.33        2.41      7.72 o
   6   2  17        0.66        2.17      8.20 o
   0   3  17      103.59       82.82      6.95 o
   1   3  17        7.37        4.54      3.75 o
   2   3  17      114.13      110.81      8.03 o
   3   3  17       97.33      100.23      6.27 o
   4   3  17       12.39        3.10      7.36 o
   5   3  17        6.78        6.45      8.00 o
   6   3  17        8.60        2.34      8.11 o
   0   4  17      321.04      300.24     10.91 o
   1   4  17       52.19       56.13      5.29 o
   2   4  17       55.95       56.14      5.43 o
   3   4  17       28.56       31.96      4.89 o
   4   4  17        6.36       -4.86      6.75 o
   5   4  17       15.28       -2.20      7.59 o
   6   4  17        0.34       12.73      8.83 o
   0   5  17       61.19       67.77      7.00 o
   1   5  17       89.21       76.68      5.87 o
   2   5  17       27.73       18.02      5.14 o
   3   5  17        2.23       -2.56      4.60 o
   4   5  17        7.85        6.85      7.45 o
   5   5  17       10.27       21.76      8.67 o
   6   5  17        2.55        6.17      8.80 o
   0   6  17       11.08        6.34      6.12 o
   1   6  17      119.83      110.85      6.96 o
   2   6  17       17.43        7.00      5.06 o
   3   6  17       20.68       19.39      4.94 o
   4   6  17        0.48       -1.51      5.64 o
   5   6  17       12.35       15.66      8.49 o
   6   6  17       10.16       12.05      9.39 o
   0   7  17       67.69       65.92      9.01 o
   1   7  17       13.88       10.92      5.49 o
   2   7  17       31.96       31.21      6.15 o
   3   7  17        0.62       -4.42      4.42 o
   4   7  17        4.50        8.20      6.32 o
   5   7  17        3.95       -3.85      8.48 o
   6   7  17        0.79        3.45      9.24 o
   0   8  17        1.91        6.41      8.35 o
   1   8  17       30.43       26.62      6.40 o
   2   8  17        5.96        8.21      5.47 o
   3   8  17        4.82        0.32      4.96 o
   4   8  17       49.55       51.71      8.55 o
   5   8  17        1.80       -1.12      9.77 o
   0   9  17        0.37      -10.16     10.60 o
   1   9  17       17.79       25.12      7.07 o
   2   9  17        5.52        2.78      6.23 o
   3   9  17        7.74       13.83      7.54 o
   4   9  17        0.22       -7.20      7.20 o
   5   9  17        0.28        5.89     10.41 o
   0  10  17        0.57        1.38     11.74 o
   1  10  17       10.00       12.55      7.73 o
   2  10  17        9.63       -3.36      6.80 o
   3  10  17        8.10       -0.17      7.91 o
   4  10  17       12.63       14.00      8.84 o
   0  11  17        0.94       -4.80     19.49 o
   1  11  17        8.78        2.47      8.80 o
   2  11  17        0.02        4.22      8.15 o
   3  11  17        1.27        0.44      9.18 o
   4  11  17        1.47       -0.90     10.52 o
   0  12  17        0.82        0.04     16.13 o
   1  12  17        4.14        9.53      9.82 o
   2  12  17        0.41        0.29      9.49 o
   3  12  17        3.73       -8.55      9.60 o
   0  13  17        0.87       -4.16     14.19 o
   1  13  17        4.44        4.67      9.80 o
   2  13  17        0.07       -5.79     16.12 o
   0  14  17        7.75       23.13     15.87 o
   1  14  17        1.27        0.41     10.83 o
   0   0  18       78.18       82.51     13.52 o
   1   0  18       18.78       23.19      6.13 o
   2   0  18       40.09       38.75      7.63 o
   3   0  18       21.45       11.99      7.61 o
   4   0  18        0.03       -0.33     12.62 o
   5   0  18        2.57      -14.27     14.27 o
   6   0  18        3.22        9.70     12.83 o
   0   1  18        3.64        4.83      5.02 o
   1   1  18      120.04      129.64      6.00 o
   2   1  18       23.02       23.25      5.02 o
   3   1  18       33.77       31.41      5.10 o
   4   1  18        1.33        4.48      7.35 o
   5   1  18       17.18       19.15      8.38 o
   6   1  18        4.50        6.05     10.65 o
   0   2  18       15.43        5.89      5.11 o
   1   2  18       15.19       21.20      4.45 o
   2   2  18       47.21       47.70      5.52 o
   3   2  18       73.95       71.99      5.96 o
   4   2  18       16.27        8.83      7.66 o
   5   2  18        1.41        5.57      8.16 o
   6   2  18        9.74       21.74      9.57 o
   0   3  18       62.38       59.44      6.62 o
   1   3  18      157.62      168.00      7.08 o
   2   3  18       34.75       28.25      5.14 o
   3   3  18        4.49        3.31      4.80 o
   4   3  18       12.97        7.04      8.37 o
   5   3  18        1.01       -2.59      7.91 o
   6   3  18        5.12        5.53      9.13 o
   0   4  18       59.76       61.86      6.93 o
   1   4  18      114.50      105.31      6.68 o
   2   4  18        4.37        4.84      4.65 o
   3   4  18        0.85       -1.27      6.49 o
   4   4  18        8.44        0.93      8.24 o
   5   4  18       23.70       41.52      9.61 o
   6   4  18        5.43        7.32      9.21 o
   0   5  18       29.90       27.54      6.76 o
   1   5  18        6.51       11.42      5.10 o
   2   5  18        1.61       -2.91      4.81 o
   3   5  18       37.51       36.58      5.41 o
   4   5  18       10.57       21.01      8.75 o
   5   5  18        1.52        1.37      8.35 o
   6   5  18        6.06       17.86      9.53 o
   0   6  18       79.33       86.63      9.46 o
   1   6  18       49.10       45.74      6.10 o
   2   6  18       43.46       50.65      6.18 o
   3   6  18       10.25        5.00      4.85 o
   4   6  18        1.96        4.66      6.47 o
   5   6  18        5.87       12.48      8.68 o
   6   6  18        1.41        1.63     17.29 o
   0   7  18       35.91       56.28     12.35 o
   1   7  18        6.36       16.93      5.94 o
   2   7  18        9.27        7.86      5.66 o
   3   7  18        1.25        4.57      5.19 o
   4   7  18        4.89        1.21      6.51 o
   5   7  18        4.11       10.67      9.17 o
   0   8  18        1.34       -9.14      9.14 o
   1   8  18        7.56        0.65      6.38 o
   2   8  18        0.75       -2.08      6.10 o
   3   8  18       15.34       24.80      6.13 o
   4   8  18        3.81        7.92      7.54 o
   5   8  18        3.35       -0.13     10.05 o
   0   9  18        0.09       -4.76     10.62 o
   1   9  18        9.26        9.17      7.57 o
   2   9  18        0.99       -5.16      6.58 o
   3   9  18       31.59       23.25      8.55 o
   4   9  18        2.32       -5.83      7.39 o
   5   9  18        2.45       -3.62     10.46 o
   0  10  18        0.43      -12.57     24.87 o
   1  10  18        0.32       -7.14      7.14 o
   2  10  18        3.52       17.99      7.96 o
   3  10  18        4.43       16.85      9.40 o
   4  10  18        3.74        0.49      8.56 o
   0  11  18        6.95       23.23     14.00 o
   1  11  18        1.30        1.12      8.83 o
   2  11  18        1.94       -7.38      8.80 o
   3  11  18       11.91        3.98      9.51 o
   4  11  18        5.70       -8.20     20.26 o
   0  12  18        0.36      -12.54     12.54 o
   1  12  18        3.02        3.37      9.58 o
   2  12  18        5.37       19.05     12.10 o
   3  12  18        0.96        1.91     11.45 o
   0  13  18        2.39       -1.31     14.12 o
   1  13  18        3.41        1.86     10.30 o
   2  13  18        8.20       12.28     12.44 o
   1   0  19      232.43      225.53     20.48 o
   2   0  19        0.08       -6.21      6.21 o
   3   0  19       24.71       36.55      8.63 o
   4   0  19        0.49      -11.33     11.33 o
   5   0  19        9.54        8.75     12.84 o
   6   0  19       15.22       20.63     13.47 o
   0   1  19       15.31       22.14      6.08 o
   1   1  19       42.37       34.70      5.50 o
   2   1  19       10.34       10.13      4.90 o
   3   1  19       36.85       30.27      5.25 o
   4   1  19       18.23       14.09      8.17 o
   5   1  19        0.79       10.29      8.46 o
   6   1  19        9.72       11.67      9.36 o
   0   2  19       18.95       13.74      5.81 o
   1   2  19       38.57       40.30      5.34 o
   2   2  19       16.51       24.48      5.18 o
   3   2  19       35.03       40.82      7.24 o
   4   2  19        8.64       16.53      8.78 o
   5   2  19       20.87       21.65     10.01 o
   6   2  19       13.91        7.11      9.40 o
   0   3  19       52.10       48.40      7.23 o
   1   3  19       68.12       70.22      6.30 o
   2   3  19       14.79       19.81      5.29 o
   3   3  19       11.00       11.72      5.04 o
   4   3  19        4.29        4.65      8.78 o
   5   3  19        7.17       10.16      8.84 o
   6   3  19        7.87        9.66      9.63 o
   0   4  19      103.86      102.04      8.79 o
   1   4  19       11.08        7.98      5.10 o
   2   4  19        1.11       -3.88      4.74 o
   3   4  19       11.86        8.86      5.20 o
   4   4  19        3.11       -5.97      8.43 o
   5   4  19       21.80       29.19     13.04 o
   6   4  19        4.97       10.33      9.49 o
   0   5  19       20.55       18.55      8.74 o
   1   5  19       72.87       71.40      6.44 o
   2   5  19        2.76       -2.50      5.03 o
   3   5  19       10.38       18.16      5.29 o
   4   5  19       14.63       -3.38      9.71 o
   5   5  19        2.14       -0.15      8.49 o
   0   6  19        3.86        6.65      8.49 o
   1   6  19       13.69        9.89      5.74 o
   2   6  19       13.14       12.32      5.57 o
   3   6  19        6.32        9.71      5.14 o
   4   6  19        6.36       -3.82      6.68 o
   5   6  19        2.00       10.86      9.26 o
   0   7  19        4.69       10.50     10.27 o
   1   7  19       12.02        8.58      6.53 o
   2   7  19        8.23       13.59      6.01 o
   3   7  19        5.61        4.38      5.52 o
   4   7  19        4.05        5.76      7.47 o
   5   7  19        1.60        7.63      9.23 o
   0   8  19        0.14       -8.15     15.96 o
   1   8  19        6.12       11.09      7.44 o
   2   8  19        9.53       15.97      7.59 o
   3   8  19       20.48       21.96      6.66 o
   4   8  19        6.90        9.84      7.95 o
   5   8  19        0.32        0.99     10.82 o
   0   9  19        0.02        2.43     12.29 o
   1   9  19       15.67       22.03      8.16 o
   2   9  19       11.55       10.81      7.76 o
   3   9  19        1.55       10.19      8.16 o
   4   9  19        5.72        4.13      8.66 o
   0  10  19        7.66      -11.79     11.79 o
   1  10  19        2.08       -6.70      8.47 o
   2  10  19        4.58        1.01      8.35 o
   3  10  19        4.94        0.81      8.99 o
   4  10  19        5.02      -11.03     11.03 o
   0  11  19        0.01       -9.54     12.92 o
   1  11  19       11.30        5.01      9.59 o
   2  11  19        1.89       -3.30      8.98 o
   3  11  19        1.40       13.75     10.21 o
   0  12  19        0.00        4.54     14.92 o
   1  12  19        0.15       -4.58     13.34 o
   2  12  19        9.01       17.85     12.32 o
   0  13  19        7.94      -13.94     16.22 o
   1  13  19        3.74        0.44     10.57 o
   0   0  20       84.73       61.46     10.98 o
   1   0  20        3.08        2.69      6.85 o
   2   0  20       17.14       12.44      7.38 o
   3   0  20        0.70       -2.20      7.77 o
   4   0  20        0.97        3.16     15.75 o
   5   0  20        4.23      -11.33     11.33 o
   6   0  20        2.07       -2.63     13.11 o
   0   1  20       18.15        6.95      6.87 o
   1   1  20       24.64       27.48      5.56 o
   2   1  20        5.31       10.35      5.12 o
   3   1  20       13.38        7.32      5.03 o
   4   1  20       35.40       38.29     10.01 o
   5   1  20        5.76        0.20      8.84 o
   6   1  20        8.49       14.91      9.77 o
   0   2  20       24.42       21.93      7.63 o
   1   2  20       87.12       95.04      6.47 o
   2   2  20       66.70       80.16      6.62 o
   3   2  20        5.40       11.73      6.18 o
   4   2  20       10.00       28.02      9.69 o
   5   2  20        5.63        4.95      8.76 o
   6   2  20        0.69        5.43      9.92 o
   0   3  20      246.42      230.82     13.95 o
   1   3  20       11.69        9.91      5.05 o
   2   3  20        2.23       -2.56      4.72 o
   3   3  20        1.40        9.67      5.21 o
   4   3  20       11.68       14.57      9.65 o
   5   3  20        3.72        9.64      9.34 o
   0   4  20       27.51       19.62      8.52 o
   1   4  20       45.57       35.18      6.34 o
   2   4  20        7.13        8.24      5.19 o
   3   4  20        4.54        9.03      5.32 o
   4   4  20        7.75        3.79      9.22 o
   5   4  20        2.43       -8.61      8.63 o
   0   5  20      103.05      111.92     14.30 o
   1   5  20        8.06        6.94      5.59 o
   2   5  20       32.05       43.96      6.29 o
   3   5  20        7.82        6.10      5.35 o
   4   5  20        6.22       -6.44      6.44 o
   5   5  20       15.77       14.94      9.53 o
   0   6  20        1.27        4.09      9.92 o
   1   6  20        9.20       15.92      6.60 o
   2   6  20        1.91       -3.47      5.74 o
   3   6  20        6.65       16.72      7.70 o
   4   6  20       10.52       15.27      7.54 o
   5   6  20        1.19        5.77      9.69 o
   0   7  20        6.27       17.47     10.94 o
   1   7  20        8.36        3.49      7.29 o
   2   7  20        0.48        4.29      5.94 o
   3   7  20        0.01       -0.07      5.81 o
   4   7  20       11.98        1.83      7.65 o
   5   7  20        1.93       -0.62     10.48 o
   0   8  20        3.58        2.15     11.00 o
   1   8  20        3.19        4.96      7.54 o
   2   8  20       21.64       30.67      7.12 o
   3   8  20        5.99       12.02      6.51 o
   4   8  20        6.46        7.26      9.44 o
   0   9  20        4.23        5.29     12.09 o
   1   9  20        4.30       19.82      9.08 o
   2   9  20        5.18       16.26      8.55 o
   3   9  20        0.87        8.79      9.03 o
   4   9  20        8.25       11.92      9.37 o
   0  10  20        3.88       17.66     13.72 o
   1  10  20       21.76       14.63      9.61 o
   2  10  20        3.81        8.33      9.48 o
   3  10  20        0.35       -3.92      9.42 o
   0  11  20        0.88       18.56     13.90 o
   1  11  20        4.90       -1.43      9.79 o
   2  11  20        8.28       -7.13     19.11 o
   0  12  20        1.54        2.36     14.49 o
   1  12  20        2.18       -1.54     10.17 o
   1   0  21        3.34        8.76      7.54 o
   2   0  21        2.93       10.86      7.84 o
   3   0  21        1.96       -6.38      6.38 o
   4   0  21        0.05        1.90     11.93 o
   5   0  21       14.41        3.67     13.07 o
   0   1  21      123.15      133.30     13.80 o
   1   1  21        7.49       11.74      5.36 o
   2   1  21       30.10       23.76      5.74 o
   3   1  21       24.28       20.22      5.52 o
   4   1  21        3.31        7.49      9.24 o
   5   1  21        0.68        1.06      9.11 o
   0   2  21      194.75      212.69     15.71 o
   1   2  21       42.74       37.96      6.13 o
   2   2  21        2.51        2.27      5.19 o
   3   2  21        6.22        8.82      5.44 o
   4   2  21        6.07       16.55      9.67 o
   5   2  21       11.28        6.29      8.89 o
   0   3  21        4.52       16.84     10.46 o
   1   3  21        4.07        7.05      5.30 o
   2   3  21       12.49       14.13      5.29 o
   3   3  21        6.14        7.01      5.55 o
   4   3  21       18.36       16.93      9.90 o
   5   3  21        8.52        0.77      9.13 o
   0   4  21      140.30      144.96     13.94 o
   1   4  21        5.31        6.71      5.80 o
   2   4  21       10.68        8.09      5.38 o
   3   4  21        7.94        4.73      7.05 o
   4   4  21       11.79        1.43     10.19 o
   5   4  21        1.75       -9.25      9.25 o
   0   5  21       11.81       12.28     10.43 o
   1   5  21       28.44       43.39      7.55 o
   2   5  21       22.48       22.14      6.45 o
   3   5  21        1.36       10.60      5.79 o
   4   5  21        3.56       -2.39      7.12 o
   5   5  21        1.75       18.27     10.21 o
   0   6  21       20.09        6.93     13.25 o
   1   6  21        8.40        7.85      7.05 o
   2   6  21       13.72        8.64      6.20 o
   3   6  21        7.83        4.36      6.15 o
   4   6  21        6.64       14.87      8.92 o
   5   6  21        7.34      -13.06     16.00 o
   0   7  21        5.38        2.71     11.08 o
   1   7  21        5.55        9.04      7.71 o
   2   7  21        0.55       -6.16      6.16 o
   3   7  21       11.39       21.85      7.08 o
   4   7  21       11.50        9.11      9.34 o
   0   8  21        1.95      -10.68     10.68 o
   1   8  21        9.87       10.40      9.91 o
   2   8  21        2.49        2.81      7.45 o
   3   8  21        1.59        0.76      7.05 o
   4   8  21        1.94        6.28      9.70 o
   0   9  21        0.85        0.22     19.84 o
   1   9  21        4.06        8.85      9.60 o
   2   9  21       17.21        9.71      7.93 o
   3   9  21        2.33       -1.02      7.06 o
   0  10  21        4.76        0.86     13.90 o
   1  10  21        6.14       -3.63      9.39 o
   2  10  21        7.40       -5.33      9.27 o
   3  10  21        0.93      -11.23     11.23 o
   0  11  21        4.34      -14.36     14.36 o
   1  11  21        3.90       -6.01     10.36 o
   2  11  21        3.70       13.47     11.71 o
   0   0  22       63.15       61.46     19.21 o
   1   0  22        2.22       -8.11      8.11 o
   2   0  22        0.69        7.55      7.78 o
   3   0  22        0.00       -3.26      7.04 o
   4   0  22        0.72       14.32     13.42 o
   5   0  22        1.37       13.48     18.02 o
   0   1  22       17.16        8.50      8.88 o
   1   1  22       18.91       23.68      6.57 o
   2   1  22        3.15        3.03      6.35 o
   3   1  22       12.63        4.44      5.78 o
   4   1  22        3.34       16.23      9.69 o
   5   1  22       12.01       13.63     11.48 o
   0   2  22       13.41       15.26     10.69 o
   1   2  22       25.48       26.17      6.28 o
   2   2  22        4.00        6.63      5.52 o
   3   2  22        9.19       15.24      5.93 o
   4   2  22        1.18       -1.07     13.32 o
   5   2  22       11.25        9.05      9.77 o
   0   3  22      100.39       95.26     13.25 o
   1   3  22       38.49       39.00      7.11 o
   2   3  22        7.78       10.97      5.83 o
   3   3  22        3.99       -0.21      5.71 o
   4   3  22       11.09       11.57     10.38 o
   5   3  22        6.53       10.38     10.05 o
   0   4  22        9.56        0.39     10.02 o
   1   4  22       18.42       15.21      6.65 o
   2   4  22       13.90       15.88      6.05 o
   3   4  22        1.13       -5.74      5.74 o
   4   4  22        2.84       29.23     12.87 o
   5   4  22        3.52       19.05     10.67 o
   0   5  22        8.97       -9.56      9.56 o
   1   5  22        0.38       -2.15      6.78 o
   2   5  22        5.74        5.38      7.06 o
   3   5  22        3.69       -0.97      6.83 o
   4   5  22        5.90        6.52      7.77 o
   0   6  22        1.07       10.18     17.96 o
   1   6  22        2.87       -4.19      7.40 o
   2   6  22        2.37        0.27      7.15 o
   3   6  22        1.80       -2.35      6.36 o
   4   6  22        0.06        3.73      8.51 o
   0   7  22        2.40      -10.81     11.21 o
   1   7  22        1.41       -4.71      7.84 o
   2   7  22       12.01       16.57      7.76 o
   3   7  22        1.34       -4.20     10.88 o
   4   7  22        0.25       -3.50      9.43 o
   0   8  22        6.76       -8.75     11.31 o
   1   8  22        1.25        9.66      8.94 o
   2   8  22        0.22       -3.17      7.48 o
   3   8  22        1.06        1.65      7.58 o
   0   9  22       11.20       23.28     20.01 o
   1   9  22        3.31        3.51      9.43 o
   2   9  22        1.61        3.56      9.25 o
   3   9  22        0.21        9.50     11.10 o
   0  10  22        0.49      -13.89     13.89 o
   1  10  22       10.63        6.26     11.10 o
   2  10  22        5.74       -4.25      9.45 o
   0  11  22       17.78       22.35     16.36 o
   1   0  23        3.34        5.22     10.48 o
   2   0  23        0.46       22.46      9.35 o
   3   0  23        1.75       -1.74      7.62 o
   4   0  23        2.11       -2.47     12.74 o
   5   0  23        1.45       -1.91     14.18 o
   0   1  23       12.89       19.34     12.63 o
   1   1  23       33.70       30.17      7.55 o
   2   1  23        1.37        5.71      6.38 o
   3   1  23        0.50       -2.12      5.78 o
   4   1  23        0.85       -9.77      9.77 o
   5   1  23       14.46        4.61     19.60 o
   0   2  23        9.84       18.55     11.12 o
   1   2  23        8.83       11.79      7.08 o
   2   2  23        6.74        1.14      6.09 o
   3   2  23        1.77        0.44      6.03 o
   4   2  23        8.91       10.22     10.40 o
   0   3  23        3.27       19.70     11.02 o
   1   3  23       12.89       15.74      9.31 o
   2   3  23        4.18        4.82      7.10 o
   3   3  23        0.77       13.36      6.62 o
   4   3  23        9.31        6.88     10.48 o
   0   4  23        1.06      -10.26     10.26 o
   1   4  23       11.10        1.53      6.78 o
   2   4  23        6.50       -6.53      6.53 o
   3   4  23        1.34       11.95      6.75 o
   4   4  23        5.64       14.74     11.27 o
   0   5  23        0.44       12.18     12.46 o
   1   5  23        0.41        3.61      7.32 o
   2   5  23        0.55       -0.51      7.24 o
   3   5  23        4.21       17.89     10.55 o
   4   5  23        0.97       -2.35      8.05 o
   0   6  23        1.19       -9.94     10.65 o
   1   6  23        3.17       -0.01      8.05 o
   2   6  23        5.29       10.80      7.62 o
   3   6  23        1.91        0.15      7.18 o
   4   6  23        2.14       -1.25      8.51 o
   0   7  23        6.92       -3.76     11.42 o
   1   7  23        9.01       -0.41      8.35 o
   2   7  23        2.95       -7.69      9.39 o
   3   7  23        0.52        7.02      7.91 o
   0   8  23        9.40        5.37     12.54 o
   1   8  23        0.85       -9.05      9.05 o
   2   8  23        3.45       -7.65      8.32 o
   3   8  23        0.32       -4.42     12.11 o
   0   9  23       31.54       39.51     19.32 o
   1   9  23        5.69        1.14      9.91 o
   2   9  23        2.74        0.65      9.51 o
   0  10  23       13.43       -2.30     15.37 o
   1  10  23        1.74       -4.65     10.18 o
   0   0  24      107.90      127.47     18.23 o
   1   0  24        0.00       -7.34      9.18 o
   2   0  24        0.01        9.21      9.40 o
   3   0  24        1.54       -1.10     12.92 o
   4   0  24        0.06      -11.10     13.29 o
   0   1  24        1.97       17.52      9.94 o
   1   1  24        3.62        6.24      8.83 o
   2   1  24        3.59        4.46      6.72 o
   3   1  24        0.55       -3.29      6.83 o
   4   1  24        1.92        5.61     10.96 o
   0   2  24       28.27       53.13     11.15 o
   1   2  24        9.30       12.91      8.76 o
   2   2  24        1.63        5.30      6.84 o
   3   2  24        1.25        4.51      6.83 o
   4   2  24        6.68        9.39     11.28 o
   0   3  24        2.72       -1.28     13.29 o
   1   3  24        4.42       -0.77      7.43 o
   2   3  24        9.73       16.56      7.14 o
   3   3  24        3.42        8.17      7.10 o
   4   3  24        1.99       -1.18     12.58 o
   0   4  24        1.79       15.97     11.78 o
   1   4  24        7.18       19.42      7.83 o
   2   4  24        6.18        9.07      7.14 o
   3   4  24        0.09       13.58      8.17 o
   4   4  24        1.30        6.53     12.75 o
   0   5  24        6.28       10.43     12.01 o
   1   5  24        9.05        5.26      7.53 o
   2   5  24        2.53       -0.51      8.00 o
   3   5  24        4.34        2.90      8.01 o
   0   6  24        3.99        3.06     15.66 o
   1   6  24        7.67       -0.64     10.74 o
   2   6  24        2.45        5.25      8.46 o
   3   6  24        4.92       14.78      9.96 o
   0   7  24        1.29       -5.25     12.39 o
   1   7  24        1.09       -7.00      9.17 o
   2   7  24        2.45       -7.55      8.22 o
   3   7  24        1.03       21.21      8.60 o
   0   8  24       22.12       23.38     14.30 o
   1   8  24        8.69        9.80     10.09 o
   2   8  24        0.15       -2.96     10.55 o
   0   9  24       12.33        8.49     15.49 o
   1   9  24        4.87        4.64     10.46 o
   1   0  25       16.10       21.32     10.82 o
   2   0  25        1.09       11.00     11.47 o
   3   0  25        5.45        8.10     11.98 o
   4   0  25        6.49       -1.99     16.69 o
   0   1  25       21.47       17.76     10.48 o
   1   1  25        9.41        5.38      7.42 o
   2   1  25        2.05       15.72      8.31 o
   3   1  25        3.17        1.36      7.02 o
   4   1  25        2.44       26.58     26.76 o
   0   2  25       17.73       18.10     10.37 o
   1   2  25       10.86        8.21      7.76 o
   2   2  25        5.84        1.80      7.95 o
   3   2  25        1.62        3.25      7.70 o
   0   3  25        0.98       -9.82     11.00 o
   1   3  25       16.87        6.43      7.74 o
   2   3  25        2.35        2.06      7.62 o
   3   3  25        0.26        6.93      8.40 o
   0   4  25       12.76       25.57     12.89 o
   1   4  25        9.64       10.06      8.24 o
   2   4  25        4.26       -4.09     12.89 o
   3   4  25        1.29       11.37      8.36 o
   0   5  25        5.27       -1.71     12.45 o
   1   5  25        5.60       13.59      8.38 o
   2   5  25        5.00        4.04     11.69 o
   3   5  25        2.74       15.74     15.77 o
   0   6  25       14.77       21.06     13.73 o
   1   6  25        1.97        7.13      8.31 o
   2   6  25        0.86       10.05      8.82 o
   0   7  25        0.57       -8.04     12.60 o
   1   7  25        8.75       -3.49      8.58 o
   2   7  25        0.85       10.83     10.41 o
   0   8  25        0.22       -4.29     24.22 o
   1   8  25       17.22       22.34     11.08 o
   0   0  26        9.37       12.42     15.46 o
   1   0  26        9.17       -0.77     10.18 o
   2   0  26        0.40       -8.74     22.18 o
   3   0  26        0.12       -7.12     13.36 o
   0   1  26        6.81        8.39     10.58 o
   1   1  26       16.16       21.71      9.92 o
   2   1  26        1.12        8.85      8.19 o
   3   1  26        1.64       -4.27     14.32 o
   0   2  26        3.15       -6.10     10.40 o
   1   2  26        6.55       10.07      8.26 o
   2   2  26        1.59       13.94      8.30 o
   3   2  26        2.11       11.10     13.51 o
   0   3  26        0.00       13.21     10.55 o
   1   3  26        7.53       -0.68      8.03 o
   2   3  26        1.18       -3.97      8.12 o
   3   3  26        0.85        9.90      9.32 o
   0   4  26        3.64       21.90     15.99 o
   1   4  26       23.24       28.24      8.72 o
   2   4  26        1.90        0.62      7.99 o
   0   5  26        7.31       -0.08     12.87 o
   1   5  26        6.45        3.68      8.65 o
   2   5  26        4.14       18.50      9.13 o
   0   6  26        4.34      -10.20     12.54 o
   1   6  26        2.26        6.12      8.64 o
   1   0  27        2.23       10.95     11.08 o
   2   0  27        0.57       10.04     12.14 o
   0   1  27       17.86       19.09     11.40 o
   1   1  27        2.15        9.91      7.90 o
   2   1  27        0.37        5.01     10.64 o
   0   2  27        0.35        4.30     12.45 o
   1   2  27        8.37       11.46      8.66 o
   2   2  27        1.19        2.04      8.18 o
   0   3  27        8.44        3.39     11.48 o
   1   3  27        2.13       -2.39      8.31 o
   2   3  27        0.39        3.09      8.44 o
   0   4  27        1.00       10.72     11.82 o
   1   4  27        1.01       19.55      9.00 o
   0   5  27        4.71        1.19     13.61 o
   0   0  28        2.28       -2.19     34.37 o
   1   0  28        0.38        5.79     11.69 o
   0   1  28        2.36       10.75     11.70 o
   1   1  28        0.32        7.53     11.69 o
   0   2  28        8.16       -1.64     13.04 o
 
